# Supplementary material for: Thermal fluctuations of the lipid membrane determine particle uptake into Giant Unilamellar Vesicles
Source: Nat Commun. 2023 Jan 4;14:65. doi: 10.1038/s41467-022-35302-5 (PMC9813155; doi:10.1038/s41467-022-35302-5)
Supplement: Supplementary file 12 — Source Data [file 41467_2022_35302_MOESM12_ESM.xlsx]

## Sheet: Figure 1
t	bx	bxSmooth	by	bySmooth	bz	bzSmooth	xSegment	AC_d0	AC_d1	AC_d2
0.0000	-0.95140	-0.37657	-57268	14597	-20565	15824	0.0000	7.139e-13	6.5445e-13	6.6339e-13
0.0010000	0.45530	-0.37657	-59467	14453	-44606	15824	0.01	7.1012e-13	6.5122e-13	6.5988e-13
0.0020000	-55862	-0.37690	18257	15799	13716	15500	0.02	7.0597e-13	6.478e-13	6.5609e-13
0.0030000	-11331	-0.37716	-58405	16403	41245	15588	0.03	7.0171e-13	6.4413e-13	6.5207e-13
0.0040000	-11243	-0.37778	27889	15972	25845	15381	0.04	6.9724e-13	6.4026e-13	6.4791e-13
0.0050000	57600	-0.37820	-17230	18228	30679	15118	0.05	6.927e-13	6.3623e-13	6.436e-13
0.0060000	-10296	-0.37865	54588	17995	61560	15072	0.06	6.8804e-13	6.3211e-13	6.3918e-13
0.0070000	-20417	-0.37927	78740	17167	91874	15023	0.07	6.8327e-13	6.2787e-13	6.3461e-13
0.0080000	-36912	-0.37977	21022	17447	-10873	15042	0.08	6.7846e-13	6.2355e-13	6.2994e-13
0.0090000	-80131	-0.38048	-84453	18196	-21705	15235	0.09	6.7361e-13	6.1916e-13	6.2517e-13
0.0100000	-42014	-0.38121	11578	18346	-23678	15509	0.1	6.6867e-13	6.1471e-13	6.2031e-13
0.011000	13397	-0.38204	59649	19423	-18505	15392	0.11	6.6366e-13	6.1024e-13	6.1542e-13
0.012000	-11554	-0.38255	0.39894	18637	-10314	15552	0.12	6.5857e-13	6.0572e-13	6.1047e-13
0.013000	87674	-0.38295	68959	17399	64155	16037	0.13	6.5344e-13	6.0117e-13	6.0548e-13
0.014000	0.26007	-0.38293	10121	16398	40002	15998	0.14	6.4827e-13	5.9661e-13	6.0047e-13
0.015000	-39450	-0.38290	-35850	16756	-41542	16384	0.15	6.4311e-13	5.9206e-13	5.9544e-13
0.016000	-12089	-0.38297	83026	17102	39924	16862	0.16	6.3793e-13	5.8749e-13	5.9038e-13
0.017000	36278	-0.38284	34590	16909	97366	17193	0.17	6.3277e-13	5.8292e-13	5.8533e-13
0.018000	39871	-0.38252	82719	16501	-27556	17350	0.18	6.2764e-13	5.7833e-13	5.8029e-13
0.019000	63464	-0.38222	0.24293	16984	-29476	17430	0.19	6.2254e-13	5.7374e-13	5.7521e-13
0.020000	-36430	-0.38175	72320	17540	-0.50628	17234	0.2	6.1747e-13	5.692e-13	5.7019e-13
0.021000	61064	-0.38107	21421	17151	20697	16702	0.21	6.1244e-13	5.6469e-13	5.6524e-13
0.022000	-10406	-0.38032	-11003	15919	-15649	16413	0.22	6.0748e-13	5.6026e-13	5.6038e-13
0.023000	22698	-0.37951	0.41822	15456	10099	16278	0.23	6.026e-13	5.5589e-13	5.5562e-13
0.024000	-52146	-0.37885	14154	16228	90935	16021	0.24	5.9778e-13	5.5155e-13	5.509e-13
0.025000	-25221	-0.37817	60489	17063	-82797	15703	0.25	5.9298e-13	5.4723e-13	5.4626e-13
0.026000	-40809	-0.37771	-37021	17051	11357	15594	0.26	5.8822e-13	5.4295e-13	5.4165e-13
0.027000	35001	-0.37708	-15228	18112	-45172	15695	0.27	5.8351e-13	5.3872e-13	5.3712e-13
0.028000	20078	-0.37627	14662	16993	-37802	16221	0.28	5.7888e-13	5.3459e-13	5.3268e-13
0.029000	42208	-0.37537	-0.66597	17637	-15995	16490	0.29	5.7435e-13	5.3053e-13	5.2833e-13
0.030000	74684	-0.37426	27149	18268	-11192	16326	0.3	5.6989e-13	5.2654e-13	5.2408e-13
0.031000	85189	-0.37299	-17097	17767	-22770	16098	0.31	5.6551e-13	5.2262e-13	5.1991e-13
0.032000	-13396	-0.37200	17862	19155	22594	16387	0.32	5.6119e-13	5.1878e-13	5.1584e-13
0.033000	59852	-0.37089	13078	18180	-21902	16607	0.33	5.5695e-13	5.1502e-13	5.1181e-13
0.034000	56769	-0.36987	-73733	17833	31411	16803	0.34	5.5276e-13	5.1134e-13	5.0786e-13
0.035000	-42247	-0.36918	95508	16579	40069	16916	0.35	5.4862e-13	5.0775e-13	5.0404e-13
0.036000	-16708	-0.36855	41597	16375	48415	17164	0.36	5.4453e-13	5.0427e-13	5.0033e-13
0.037000	-88681	-0.36786	15636	16487	18951	16936	0.37	5.4056e-13	5.0088e-13	4.9672e-13
0.038000	40306	-0.36728	-11684	16153	-19908	17172	0.38	5.3665e-13	4.9763e-13	4.932e-13
0.039000	-23035	-0.36638	16114	14401	-36593	16810	0.39	5.3275e-13	4.9444e-13	4.8977e-13
0.040000	26243	-0.36565	12206	13673	-25334	16866	0.4	5.2891e-13	4.9137e-13	4.8644e-13
0.041000	-0.38307	-0.36517	30067	12840	-51304	17092	0.41	5.2513e-13	4.8836e-13	4.8318e-13
0.042000	-13885	-0.36464	12320	12854	-21621	17714	0.42	5.2139e-13	4.8544e-13	4.8005e-13
0.043000	14589	-0.36400	-96593	13633	-98397	18042	0.43	5.1772e-13	4.8256e-13	4.7699e-13
0.044000	-87044	-0.36304	-38516	12535	-17248	17939	0.44	5.1408e-13	4.7977e-13	4.7399e-13
0.045000	96064	-0.36201	92244	12047	-21245	18129	0.45	5.1053e-13	4.7708e-13	4.7112e-13
0.046000	-17520	-0.36083	19371	12033	80033	18128	0.46	5.0702e-13	4.7446e-13	4.6832e-13
0.047000	39040	-0.35942	79297	11130	61493	18311	0.47	5.0358e-13	4.7193e-13	4.6566e-13
0.048000	0.016843	-0.35813	18327	12280	51429	18388	0.48	5.0024e-13	4.6943e-13	4.6309e-13
0.049000	-11660	-0.35679	-11159	11718	-11394	18904	0.49	4.9694e-13	4.6703e-13	4.6058e-13
0.050000	-34350	-0.35530	-47501	10646	48809	19004	0.5	4.9371e-13	4.6471e-13	4.5815e-13
0.051000	-92895	-0.35383	-26609	10228	25115	19488	0.51	4.9051e-13	4.6242e-13	4.5585e-13
0.052000	84902	-0.35229	-15102	0.95191	13670	19327	0.52	4.8736e-13	4.6021e-13	4.5365e-13
0.053000	85837	-0.35092	97804	0.87665	-56095	19372	0.53	4.8424e-13	4.5808e-13	4.5154e-13
0.054000	-12258	-0.34951	-82708	0.87702	38061	19651	0.54	4.8121e-13	4.5601e-13	4.4953e-13
0.055000	-53030	-0.34780	0.92637	0.81300	0.55045	19602	0.55	4.7824e-13	4.5403e-13	4.476e-13
0.056000	11547	-0.34618	55522	0.92643	0.056661	19852	0.56	4.7536e-13	4.5215e-13	4.4572e-13
0.057000	94912	-0.34465	-65160	0.87982	-11330	19578	0.57	4.7251e-13	4.5033e-13	4.4389e-13
0.058000	11882	-0.34293	47819	0.66064	49623	19726	0.58	4.6974e-13	4.4855e-13	4.4212e-13
0.059000	80517	-0.34134	59132	0.76672	-21862	20111	0.59	4.6701e-13	4.4681e-13	4.4041e-13
0.060000	43963	-0.33952	-53425	0.67881	-29405	20367	0.6	4.6434e-13	4.4506e-13	4.3874e-13
0.061000	-0.65956	-0.33764	-38220	0.72987	-94527	20414
0.062000	-10537	-0.33584	-49147	0.73545	20992	20063
0.063000	84144	-0.33384	0.93393	0.60722	16845	19949
0.064000	-13660	-0.33193	56761	0.55331	18564	20112
0.065000	61904	-0.32979	0.27029	0.58403	85270	20195
0.066000	-0.29048	-0.32776	-66905	0.56197	-14190	20205
0.067000	33555	-0.32570	13380	0.44530	20849	20182
0.068000	-19825	-0.32359	-13743	0.55524	-75392	19817
0.069000	-12865	-0.32140	16986	0.74308	19725	19511
0.070000	-15146	-0.31942	-11010	0.64286	23310	19294
0.071000	31046	-0.31734	21348	0.54024	-20764	18791
0.072000	46593	-0.31533	12979	0.50018	-25489	18492
0.073000	88220	-0.31331	84223	0.64986	21897	18574
0.074000	-17335	-0.31145	92534	0.50589	24824	18680
0.075000	72243	-0.30979	-0.87061	0.51250	19781	18568
0.076000	10113	-0.30809	30953	0.49282	28194	18653
0.077000	-17274	-0.30627	58319	0.61844	-21166	18983
0.078000	-11156	-0.30432	-19055	0.59046	47295	18570
0.079000	-17228	-0.30220	-13361	0.51474	16847	18562
0.080000	72556	-0.29963	-10624	0.38063	10934	18953
0.081000	-11013	-0.29683	-15613	0.38000	18191	19404
0.082000	13576	-0.29402	59433	0.30729	85099	19460
0.083000	-0.80577	-0.29128	13727	0.29234	11949	19323
0.084000	34742	-0.28846	-0.0016883	0.31520	84145	19355
0.085000	48741	-0.28571	24807	0.21114	16522	18993
0.086000	-27093	-0.28336	65774	0.18088	18988	18899
0.087000	-33054	-0.28106	-59334	0.17094	-95579	19303
0.088000	46595	-0.27860	-38010	0.17843	-20556	19555
0.089000	-44535	-0.27647	-15144	0.21860	-31280	19132
0.090000	-78769	-0.27438	14239	0.12614	67631	19086
0.091000	0.33575	-0.27228	-0.14490	0.15998	13531	19359
0.092000	-90999	-0.27001	26579	0.039367	-12170	19139
0.093000	28056	-0.26752	32075	0.052135	-22096	18922
0.094000	18883	-0.26481	-38133	0.12398	-41244	19107
0.095000	-96429	-0.26208	-0.38111	0.27636	-0.57055	19268
0.096000	84665	-0.25912	18198	0.16171	-29917	19426
0.097000	-23711	-0.25599	0.42219	0.12943	20508	19071
0.098000	-60994	-0.25310	0.91958	0.10904	-24042	18806
0.099000	-34687	-0.25006	41128	-0.018179	0.28950	19019
0.10000	36085	-0.24710	90092	-0.17777	-82470	19388
0.10100	47011	-0.24386	11385	-0.24420	-60357	19124
0.10200	-60518	-0.24047	-13313	-0.38064	25291	19340
0.10300	-65866	-0.23681	-70616	-0.33728	21236	19594
0.10400	0.072873	-0.23295	62142	-0.51262	32793	19313
0.10500	-79443	-0.22902	-11795	-0.57625	25091	18941
0.10600	0.50318	-0.22509	30998	-0.82931	-32532	18736
0.10700	-51498	-0.22137	77167	-0.89799	61769	18766
0.10800	38422	-0.21763	-0.044675	-0.93389	68857	18867
0.10900	14111	-0.21380	-70035	-0.92521	75292	18986
0.11000	-69488	-0.20995	-20435	-10854	-10965	19588
0.11100	46735	-0.20598	0.12178	-0.99235	-16434	19966
0.11200	-44151	-0.20202	-45168	-0.97201	-20252	19757
0.11300	-0.38345	-0.19802	12509	-0.96111	20775	19601
0.11400	-29047	-0.19410	73637	-0.88611	41221	19850
0.11500	-16363	-0.19014	17927	-0.98005	22890	20109
0.11600	-0.50040	-0.18618	-20289	-10829	17051	20289
0.11700	-0.49168	-0.18224	26856	-10934	-56084	20009
0.11800	24447	-0.17842	71228	-10562	-0.63126	20244
0.11900	12625	-0.17461	-0.0073356	-11243	-30709	20888
0.12000	-58450	-0.17084	-87003	-11096	-11090	21075
0.12100	97269	-0.16739	-58643	-0.97510	14716	20990
0.12200	-53698	-0.16399	18850	-0.95028	-10048	21226
0.12300	-76788	-0.16062	-15353	-10596	21889	21204
0.12400	-92183	-0.15744	-80440	-11275	-16946	21080
0.12500	-63354	-0.15432	-12007	-10584	-98848	21356
0.12600	44389	-0.15104	-50982	-10720	-26597	21216
0.12700	-13389	-0.14780	-95938	-11302	26137	21790
0.12800	11053	-0.14462	19357	-13374	29331	21828
0.12900	31678	-0.14142	-11009	-13083	15127	21570
0.13000	0.31642	-0.13818	-10555	-12361	35159	21234
0.13100	77305	-0.13510	10955	-12434	-19722	20808
0.13200	14155	-0.13178	-59369	-14547	-23165	20254
0.13300	-16995	-0.12865	-52716	-13553	-72916	20061
0.13400	-16320	-0.12533	0.90552	-13024	13899	19661
0.13500	-26142	-0.12161	49534	-13803	11517	19598
0.13600	81129	-0.11812	-23150	-12386	16975	19366
0.13700	80914	-0.11495	-11691	-11673	19299	19761
0.13800	97153	-0.11184	0.13776	-11074	13097	19794
0.13900	36661	-0.10900	13437	-11853	-24705	19676
0.14000	-10777	-0.10589	0.87422	-10815	-16202	19592
0.14100	31030	-0.10268	0.48278	-0.91570	16372	19787
0.14200	94323	-0.099501	0.31777	-0.76962	18414	19472
0.14300	21872	-0.096567	-11129	-0.76374	-0.99099	18984
0.14400	75318	-0.094071	23595	-0.79081	-98301	19195
0.14500	74634	-0.091690	63702	-0.88991	44710	19339
0.14600	25642	-0.089547	-44666	-0.83738	0.0076075	19536
0.14700	0.28918	-0.087692	-22058	-0.84389	17892	19701
0.14800	-11099	-0.085767	-12042	-0.83054	15237	19307
0.14900	-29472	-0.083740	-0.58287	-0.77248	-27756	19112
0.15000	13219	-0.081507	50200	-0.86673	-0.26061	19297
0.15100	62695	-0.079282	-61069	-0.96197	-74857	19559
0.15200	58747	-0.077045	-94790	-10115	-73981	19780
0.15300	-17059	-0.074714	36388	-10140	15493	19986
0.15400	0.97853	-0.072310	-0.14442	-0.99749	45503	20278
0.15500	-38432	-0.070157	27250	-10695	46663	20710
0.15600	-92102	-0.068036	-13835	-10036	55903	21499
0.15700	-13949	-0.065853	-58909	-0.83238	48452	21850
0.15800	13943	-0.063717	11152	-0.89479	55005	21167
0.15900	24272	-0.061409	-10433	-0.79039	76502	21030
0.16000	26348	-0.059250	64651	-0.70679	88458	21307
0.16100	-22524	-0.057065	-25422	-0.60682	11660	20999
0.16200	-0.017640	-0.054511	82498	-0.54848	10088	20892
0.16300	10221	-0.051987	-13940	-0.61709	82238	20513
0.16400	51447	-0.049429	16384	-0.52810	17563	19904
0.16500	-39860	-0.047125	-57303	-0.44708	24664	19950
0.16600	-85595	-0.044472	70524	-0.36083	40905	20230
0.16700	-61608	-0.041711	30572	-0.35984	-32636	20000
0.16800	-72967	-0.039018	-68595	-0.29866	-69739	19933
0.16900	-22913	-0.036575	-12264	-0.31199	-45326	20020
0.17000	12205	-0.033896	-91798	-0.27339	-26906	20007
0.17100	-13569	-0.031564	10597	-0.24768	-47811	19982
0.17200	10523	-0.029311	-0.91346	-0.20328	-10086	19888
0.17300	61167	-0.027167	-10992	-0.10054	88005	19947
0.17400	-42342	-0.025081	-19044	-0.045755	-18756	20096
0.17500	25131	-0.022810	-11386	0.12683	-18246	20381
0.17600	-85939	-0.020636	16732	0.25734	34008	20551
0.17700	-10400	-0.018149	-94024	0.51449	11466	20765
0.17800	-17276	-0.015858	-25117	0.48518	11529	20847
0.17900	0.83599	-0.013407	-80773	0.39728	-51700	20832
0.18000	-19799	-0.011354	12770	0.35984	15026	20389
0.18100	-65090	-0.0096020	0.51986	0.24686	15646	20615
0.18200	11346	-0.0080044	34551	0.23596	-81110	20791
0.18300	-20739	-0.0063805	41255	0.28120	-0.35524	21322
0.18400	40596	-0.0049660	-55110	0.27942	11786	21050
0.18500	-23646	-0.0035572	16898	0.30820	-11194	21446
0.18600	18147	-0.0018034	-44672	0.42281	23981	21873
0.18700	0.69482	0.00027585	-28548	0.43204	26866	22429
0.18800	37480	0.0021510	0.82454	0.45141	-68344	22199
0.18900	0.71510	0.0040881	-10111	0.46239	-27518	21914
0.19000	-16776	0.0061510	13458	0.43541	85302	21778
0.19100	10267	0.0079813	29848	0.59290	28344	21665
0.19200	36853	0.0096724	38975	0.57194	92718	21596
0.19300	14818	0.011276	-35862	0.58802	15143	21312
0.19400	-0.50109	0.012637	-57219	0.72943	11837	21209
0.19500	-11550	0.014128	-19216	0.67850	-18372	21004
0.19600	-29071	0.015627	-70690	0.65949	14736	21097
0.19700	-32962	0.016911	14197	0.74625	17078	20789
0.19800	-15746	0.018274	-90637	0.75392	59578	20560
0.19900	-18461	0.019655	12917	0.65851	43379	20427
0.20000	-26146	0.021075	99493	0.71886	65344	20886
0.20100	-0.23186	0.022400	-24223	0.77539	0.18498	21297
0.20200	-41276	0.023815	65429	0.83376	44704	21509
0.20300	-13673	0.025028	-99754	0.74305	16012	20913
0.20400	73008	0.026158	11589	0.63925	26278	20499
0.20500	-64914	0.027279	55860	0.66213	14224	20471
0.20600	-33366	0.028295	10981	0.57749	39001	20849
0.20700	89208	0.029428	91425	0.57773	31900	20723
0.20800	-0.50142	0.030305	78887	0.61335	-84647	20536
0.20900	21460	0.031223	-35346	0.65104	68982	20900
0.21000	-47096	0.032072	84793	0.66906	33879	21015
0.21100	28235	0.033019	-53149	0.72090	44058	20844
0.21200	11126	0.033734	-0.93256	0.80758	10450	20656
0.21300	62529	0.034412	-52594	0.79474	54687	20746
0.21400	10836	0.034958	-75103	0.82165	-17610	20932
0.21500	57496	0.035485	94659	0.91417	-52698	20959
0.21600	-65435	0.035974	63673	0.87414	13586	20971
0.21700	-80327	0.036343	62950	0.90287	11212	20884
0.21800	-56972	0.036686	-46461	0.91665	20449	20628
0.21900	-12950	0.036932	14807	0.99350	32732	20513
0.22000	-27766	0.037154	-38478	10653	-24547	20513
0.22100	-24217	0.037727	-13183	0.98034	-81125	20614
0.22200	-72845	0.038262	-37771	0.98624	21072	20749
0.22300	60022	0.038412	0.73960	0.99989	-20459	20986
0.22400	16422	0.038614	65175	0.94207	12372	21132
0.22500	76265	0.038841	24618	0.95119	-28531	21021
0.22600	-0.81228	0.039134	61480	0.81342	-10166	20679
0.22700	-50692	0.039273	26277	0.83958	-95489	20357
0.22800	-29386	0.039274	10906	0.79896	11743	20462
0.22900	13620	0.039242	96212	0.95826	-0.20597	20805
0.23000	43846	0.039165	-11207	0.89469	-37433	21507
0.23100	-43145	0.039074	26400	0.79843	-35889	21737
0.23200	58411	0.038941	10085	0.75560	-14675	21715
0.23300	-43817	0.039075	37650	0.78402	11681	21828
0.23400	-14023	0.039105	61853	0.71495	59644	21205
0.23500	0.080445	0.039016	36194	0.71765	-41574	21232
0.23600	91835	0.039113	-89703	0.77781	-25681	21637
0.23700	0.46660	0.039447	-49729	0.80144	-29093	21366
0.23800	-14996	0.039925	86029	0.73119	-29300	20784
0.23900	30312	0.040513	0.045706	0.76006	90568	20239
0.24000	83786	0.040815	36797	0.82468	32482	20325
0.24100	18797	0.041110	-79421	0.87156	-47122	20371
0.24200	-39566	0.041365	-14690	0.90936	30798	20541
0.24300	23142	0.041677	13769	0.83233	21512	20385
0.24400	77504	0.042161	-34672	0.85297	88209	20167
0.24500	-10205	0.042469	11863	0.87643	22891	20414
0.24600	18635	0.042904	51793	0.90027	33813	19916
0.24700	-23157	0.043558	63618	0.97475	26218	19647
0.24800	-58903	0.044038	10350	10166	12901	19423
0.24900	-40318	0.044561	-12762	0.96272	28787	19328
0.25000	-53991	0.044949	60166	0.92638	22435	18978
0.25100	10741	0.045539	12613	0.93844	16845	18742
0.25200	-10926	0.046113	89051	0.93725	11051	18605
0.25300	17769	0.046815	39394	0.92500	13277	18599
0.25400	-13500	0.047589	13296	0.91195	28142	18439
0.25500	12850	0.048314	76226	0.94565	49750	17730
0.25600	-13523	0.049220	-17375	0.90479	13186	17762
0.25700	-36163	0.050275	-11414	0.87584	42546	17928
0.25800	-0.59652	0.051242	76617	0.78435	13240	17849
0.25900	-52041	0.052088	-33610	0.87412	-26078	17295
0.26000	19012	0.052816	0.72197	0.90391	84073	17224
0.26100	54854	0.053378	-13049	0.91234	20288	16699
0.26200	-15664	0.053603	-66986	0.85047	12205	16215
0.26300	10567	0.053839	90294	0.81814	32173	15967
0.26400	67331	0.054072	-62983	0.79502	36256	16050
0.26500	-92558	0.054358	-0.52386	0.98476	-10687	16380
0.26600	0.48876	0.054433	-66867	0.84688	-30885	16836
0.26700	-19207	0.054563	-26411	0.85984	40083	16971
0.26800	12362	0.054808	-29740	0.85153	39307	16924
0.26900	-59463	0.055468	-86940	0.83542	10468	16772
0.27000	-0.0031992	0.055969	15298	0.64621	-24209	16889
0.27100	17316	0.056765	-0.32029	0.66320	-60592	17079
0.27200	11181	0.057711	0.41537	0.68736	-28208	16968
0.27300	-0.41256	0.058578	-83731	0.62757	-13300	16928
0.27400	17560	0.059546	53221	0.61862	-22430	16792
0.27500	-21226	0.060499	-93058	0.62795	32596	17038
0.27600	26408	0.061597	-14176	0.54141	14302	17689
0.27700	-10634	0.062159	-28178	0.47114	-74041	17655
0.27800	67064	0.062758	12790	0.39705	-27549	18100
0.27900	39230	0.063113	-43577	0.27106	-28662	18357
0.28000	0.54919	0.063339	-64973	0.038119	68910	18709
0.28100	54633	0.063728	57450	0.17610	59064	18821
0.28200	-31044	0.063950	0.98718	0.26739	11145	18840
0.28300	96648	0.064196	11233	0.19103	18547	18710
0.28400	83302	0.064670	31321	0.17473	12169	18650
0.28500	-66544	0.065096	-22903	0.067528	-0.82868	18390
0.28600	-36813	0.065594	-11597	0.15216	-13097	18724
0.28700	32704	0.066141	67198	0.076661	-41656	18938
0.28800	-12783	0.066690	-71434	0.013470	-17077	18925
0.28900	-28671	0.067061	-44170	-0.024562	69836	19008
0.29000	-10956	0.067349	-11541	-0.15117	23397	18149
0.29100	-0.19043	0.067778	-73667	-0.11353	-14745	17386
0.29200	44946	0.067950	23943	-0.035611	-82377	17099
0.29300	-41659	0.068014	0.37239	0.14606	19219	17165
0.29400	14207	0.067932	-16103	0.22836	37271	17168
0.29500	-10463	0.067941	23038	0.11312	-21441	17474
0.29600	-25445	0.068078	14651	-0.074108	26800	17611
0.29700	-0.27445	0.068341	65308	-0.22974	70504	17606
0.29800	31718	0.068443	-0.0025004	-0.19466	30552	17465
0.29900	11936	0.068429	14725	-0.20864	-25790	17313
0.30000	-10316	0.068326	-25059	-0.10504	-29550	17175
0.30100	11194	0.068266	32649	0.070838	-23754	17289
0.30200	-15491	0.068023	61562	0.014454	75126	16570
0.30300	-16576	0.067758	15981	0.00030385	18230	16185
0.30400	-64059	0.067700	93840	-0.11967	12094	15889
0.30500	11471	0.067638	60602	-0.089057	-0.39653	15847
0.30600	-0.53213	0.067734	25363	-0.074054	26328	16571
0.30700	40380	0.067669	60590	0.076171	46186	16799
0.30800	10085	0.067688	65150	0.094612	19310	16856
0.30900	0.53350	0.067583	-11990	0.10984	-0.84892	16891
0.31000	-67721	0.067391	-58761	0.094830	-43110	16587
0.31100	-32666	0.067041	-59652	0.12634	-18608	16162
0.31200	-41579	0.066743	-88834	0.075472	81407	16058
0.31300	80870	0.066277	-0.52744	0.11295	69587	15991
0.31400	83830	0.065655	11652	0.080350	-18094	15361
0.31500	-0.55843	0.064897	-15323	-0.030467	-19474	14850
0.31600	62541	0.064120	11129	0.0023485	-89505	15009
0.31700	-20228	0.063353	-16709	0.058597	23037	15222
0.31800	-20620	0.062844	51540	0.043958	-11192	15579
0.31900	14999	0.062390	15550	0.034282	10121	15552
0.32000	-66653	0.061849	-48027	0.16058	14141	15839
0.32100	55941	0.061057	73713	0.17509	46507	16027
0.32200	-37400	0.060297	-22055	0.11334	10923	15918
0.32300	46508	0.059760	44614	0.026972	-10475	15699
0.32400	12883	0.059301	-35160	0.0026641	0.58056	15665
0.32500	-61837	0.058944	-60029	-0.10353	-82010	15299
0.32600	-27402	0.058365	92852	-0.14480	99003	15832
0.32700	81195	0.057839	-61356	-0.11158	11588	15885
0.32800	-23539	0.057560	-22784	-0.12136	13083	15679
0.32900	-12867	0.057332	0.052957	-0.11912	33641	15631
0.33000	-34775	0.057149	-0.26851	-0.066389	22854	15724
0.33100	12091	0.057059	41056	-0.20378	15879	15645
0.33200	-31616	0.056930	86527	-0.17797	-24387	15708
0.33300	44452	0.056462	-80612	-0.20113	24391	15735
0.33400	0.41107	0.055927	52877	-0.11465	-79472	15566
0.33500	80124	0.055140	18847	-0.088666	0.86789	15630
0.33600	-0.38723	0.054463	-16486	-0.054806	13355	15267
0.33700	-24553	0.053941	-41333	-0.16257	39583	15260
0.33800	-55008	0.053463	96076	-0.21664	35125	15572
0.33900	-94016	0.052861	-22419	-0.21362	-97670	15981
0.34000	48632	0.052343	66804	-0.18685	24038	15891
0.34100	74294	0.051682	-30927	-0.18411	-24298	15811
0.34200	20222	0.051026	-24012	-0.13540	-88874	15806
0.34300	15037	0.050252	13074	-0.26199	28961	15649
0.34400	36271	0.049475	-11727	-0.12554	-19354	14994
0.34500	97327	0.048934	0.86072	-0.22827	-31006	14262
0.34600	-80231	0.048246	51545	-0.19148	-12440	13566
0.34700	-10996	0.047555	-12639	-0.13418	-34269	13353
0.34800	-0.41442	0.046913	-66779	-0.083394	-27630	13322
0.34900	-11377	0.046104	-43547	-0.043766	-35248	13462
0.35000	-21086	0.045281	44174	-0.057512	-21243	13501
0.35100	0.20988	0.044209	38167	-0.045215	-28893	13256
0.35200	-36845	0.043120	-56378	0.052608	15976	13657
0.35300	10394	0.041970	-82969	0.14860	26401	13728
0.35400	28701	0.040784	46594	0.17235	16505	13251
0.35500	-18716	0.039838	-53514	0.29151	54048	13395
0.35600	11763	0.038791	75964	0.36882	-26860	13202
0.35700	-71073	0.037626	-10954	0.35330	-37018	12990
0.35800	-61427	0.036333	46877	0.31033	-0.12462	13213
0.35900	-12717	0.034962	-24049	0.38606	-17986	13213
0.36000	-58885	0.033884	-16440	0.33040	-49541	13292
0.36100	-92857	0.033030	28538	0.39248	-50927	13331
0.36200	-55126	0.032391	34900	0.28598	25651	13533
0.36300	70269	0.031630	10789	0.21285	-64050	13377
0.36400	-60196	0.030859	0.32695	0.26137	-58430	12944
0.36500	-0.84465	0.030109	-10322	0.27997	16198	12517
0.36600	12837	0.029536	11733	0.29134	17285	11802
0.36700	-20426	0.028928	47201	0.28726	31939	11868
0.36800	51024	0.028323	40162	0.18799	0.12039	11962
0.36900	-57691	0.027468	-50035	0.19091	25933	12311
0.37000	13531	0.026535	12462	0.15002	17111	12570
0.37100	-81962	0.025905	-12659	0.32059	74227	11828
0.37200	-91722	0.025174	59875	0.36660	66170	11602
0.37300	16114	0.024628	62292	0.52570	21338	11291
0.37400	-0.28247	0.024175	-11118	0.50451	-34069	10749
0.37500	33938	0.023904	-52490	0.60174	-86681	11288
0.37600	-28319	0.023472	-24487	0.50812	-97647	11363
0.37700	42789	0.023094	82901	0.38923	30772	11152
0.37800	14454	0.022852	-23662	0.23363	11277	10656
0.37900	-67668	0.022677	11354	0.34281	-16366	10556
0.38000	13894	0.022603	20590	0.34213	-82227	10435
0.38100	0.25832	0.022430	-78941	0.21212	-28998	10357
0.38200	12945	0.022552	-14169	0.28248	-56771	10744
0.38300	-42847	0.022792	11197	0.22072	-0.76957	11048
0.38400	11444	0.023336	43367	0.17648	21766	10880
0.38500	-0.96493	0.023868	70700	0.26564	16455	10495
0.38600	12903	0.024132	42798	0.17076	-14461	10158
0.38700	-15363	0.024162	48450	-0.031240	16214	0.96421
0.38800	22562	0.024381	48034	0.047776	26823	0.91513
0.38900	41083	0.024969	52449	0.029257	86685	0.90122
0.39000	10059	0.025361	61593	0.0053893	-21416	0.91112
0.39100	86823	0.025823	80854	-0.089369	-29493	0.93155
0.39200	-11179	0.026346	-74335	-0.18213	-52868	0.89772
0.39300	21472	0.026930	-21026	-0.15233	-97245	0.86498
0.39400	74730	0.027806	-16172	-0.22942	-14748	0.81893
0.39500	18959	0.028425	76632	-0.36422	20219	0.80253
0.39600	-12051	0.028813	34106	-0.28923	70721	0.76603
0.39700	-92206	0.029261	10960	-0.24499	39430	0.75158
0.39800	-62722	0.029908	-61997	-0.13113	87287	0.74216
0.39900	10748	0.030618	-10798	-0.24153	-13753	0.74125
0.40000	19291	0.031262	-49359	-0.099544	27013	0.77758
0.40100	-0.24874	0.032083	-17644	-0.15015	-30829	0.78451
0.40200	45026	0.033115	0.81852	-0.11315	-13472	0.78186
0.40300	-34969	0.034450	43037	-0.083625	-38964	0.76704
0.40400	0.60774	0.035629	19823	0.022771	14596	0.77287
0.40500	-43752	0.036812	34936	0.13444	-15787	0.78157
0.40600	-16441	0.037876	0.043784	0.23394	38806	0.76482
0.40700	-13855	0.039043	-12627	0.23760	-0.56674	0.78588
0.40800	-25441	0.040279	34221	0.30228	35347	0.76678
0.40900	-10435	0.041539	31507	0.33922	30689	0.81633
0.41000	-33928	0.042963	-41723	0.26408	-62516	0.82442
0.41100	97754	0.044429	16370	0.17155	82698	0.82646
0.41200	38623	0.045779	-10578	0.12206	15957	0.86147
0.41300	-19178	0.047386	-89471	0.094634	-22131	0.86196
0.41400	14004	0.048991	-43979	0.11021	-33637	0.84895
0.41500	-48990	0.050766	34600	0.29380	-14381	0.82392
0.41600	-35513	0.052732	13288	0.23061	48331	0.76194
0.41700	25122	0.054794	-46267	0.25647	15944	0.76542
0.41800	49386	0.056585	51004	0.25445	31205	0.70776
0.41900	-25191	0.058250	-65231	0.22687	-26420	0.67530
0.42000	16691	0.060162	-53506	0.31671	-22720	0.63202
0.42100	10489	0.061968	-91303	0.30757	-14768	0.58997
0.42200	-19226	0.063624	-91375	0.25834	-16779	0.57669
0.42300	58487	0.065290	29813	0.23471	19338	0.58358
0.42400	-23467	0.066848	-0.85441	0.20514	-79992	0.61641
0.42500	-58736	0.068176	16448	0.20654	47205	0.62309
0.42600	0.37783	0.069738	44175	0.30761	22161	0.63620
0.42700	-36356	0.071298	-16121	0.38839	-12931	0.62253
0.42800	-20280	0.072738	0.80894	0.29856	-0.53847	0.59358
0.42900	-15137	0.074055	80197	0.34193	25411	0.62287
0.43000	-16281	0.075239	0.68346	0.36984	18627	0.64149
0.43100	-84351	0.076456	54285	0.30595	-15246	0.64242
0.43200	49300	0.077869	-27541	0.21714	97375	0.63009
0.43300	-69033	0.079421	11779	0.22560	42838	0.66401
0.43400	90766	0.080837	-88272	0.17071	-25728	0.67019
0.43500	-48805	0.082480	17579	0.077907	-20814	0.66494
0.43600	62752	0.084180	-16227	0.070148	-44509	0.67103
0.43700	-72631	0.085707	46993	0.031284	-26319	0.63493
0.43800	-81096	0.087241	12929	0.051603	0.69246	0.58993
0.43900	59178	0.088839	75151	0.16176	10231	0.54946
0.44000	-52342	0.090588	-39330	0.13106	11256	0.55045
0.44100	0.77954	0.092489	29764	0.19029	-16405	0.57889
0.44200	-28113	0.094403	-15228	0.14846	-15029	0.60478
0.44300	0.53710	0.096486	0.57399	0.19390	-16395	0.60578
0.44400	-60827	0.098740	-63888	0.26162	-86654	0.60670
0.44500	-0.43285	0.10091	87246	0.20545	-27421	0.59346
0.44600	20100	0.10323	59266	0.24171	-31661	0.58739
0.44700	28201	0.10546	-30183	0.27543	-20886	0.61971
0.44800	72832	0.10789	-0.77622	0.18612	54645	0.62996
0.44900	-18055	0.11034	52320	0.19103	13496	0.63118
0.45000	25007	0.11268	11415	0.10405	-23467	0.58866
0.45100	23902	0.11502	52215	0.081887	19724	0.50363
0.45200	-49019	0.11742	0.97781	0.13612	-12067	0.45859
0.45300	18481	0.11975	-19683	0.029379	46432	0.42555
0.45400	-10266	0.12208	31043	-0.087102	-44584	0.41996
0.45500	-21267	0.12451	0.20025	-0.090689	13835	0.41788
0.45600	84935	0.12693	0.69454	-0.11859	-83248	0.46691
0.45700	25889	0.12908	40569	-0.010420	-20003	0.48618
0.45800	46623	0.13167	-22044	-0.086438	-35121	0.48257
0.45900	82249	0.13426	0.85813	0.064807	-41636	0.50888
0.46000	-91294	0.13663	77759	0.0034221	73992	0.54894
0.46100	-10776	0.13912	-38718	-0.11948	29379	0.58331
0.46200	-99805	0.14159	46711	-0.032901	39240	0.63037
0.46300	-14873	0.14417	63375	-0.0061516	11133	0.62040
0.46400	10070	0.14682	61361	0.082822	15504	0.58351
0.46500	-54828	0.14937	-50886	-0.0020869	63587	0.57890
0.46600	-0.092879	0.15195	13944	-0.12982	-12745	0.56599
0.46700	-19076	0.15460	-29187	-0.0096341	-18826	0.58444
0.46800	-23642	0.15750	13919	0.11581	-10320	0.60286
0.46900	-70184	0.16040	0.093653	0.15227	-63910	0.61182
0.47000	-29863	0.16328	-0.059562	0.069318	20569	0.66330
0.47100	16903	0.16600	-43583	0.24229	-24126	0.65263
0.47200	-36682	0.16883	-31099	0.13208	-11616	0.64152
0.47300	68485	0.17137	-18054	0.18751	-16754	0.67525
0.47400	57232	0.17390	-34185	0.28546	-75656	0.72023
0.47500	-24412	0.17617	-58939	0.12670	-10120	0.72775
0.47600	-77864	0.17848	49287	0.032956	-25260	0.73032
0.47700	-13290	0.18095	30594	-0.0015623	25544	0.73953
0.47800	-27000	0.18363	-71907	0.029731	-0.85463	0.70566
0.47900	-23123	0.18648	-23322	-0.077848	84367	0.71593
0.48000	-41483	0.18935	-47429	0.016960	38987	0.68035
0.48100	15600	0.19223	10302	0.18110	16632	0.66211
0.48200	-29528	0.19482	-41871	0.13976	-54756	0.65595
0.48300	-69795	0.19716	90294	0.038059	40729	0.66454
0.48400	95365	0.19942	72557	0.16300	-31684	0.64076
0.48500	36585	0.20171	-85549	0.10527	-41576	0.69806
0.48600	51914	0.20403	10736	0.15365	-28186	0.73215
0.48700	24296	0.20633	16080	0.21959	16700	0.68171
0.48800	-0.81993	0.20868	-30852	0.34646	-88006	0.69511
0.48900	38576	0.21106	-41031	0.34592	-20202	0.73403
0.49000	-21340	0.21322	-11103	0.31871	19642	0.73080
0.49100	47264	0.21513	0.82360	0.40538	-20707	0.72180
0.49200	21915	0.21696	43476	0.45822	-10125	0.73540
0.49300	30985	0.21887	-24322	0.51172	-22255	0.72793
0.49400	-10451	0.22067	10079	0.29527	31214	0.67049
0.49500	46444	0.22240	11747	0.20465	-96189	0.63442
0.49600	-18452	0.22421	-91204	0.33416	-12545	0.60359
0.49700	12277	0.22585	-61808	0.50942	10927	0.59010
0.49800	82860	0.22749	-10710	0.55220	-84504	0.52744
0.49900	-97160	0.22917	12980	0.48424	0.93472	0.50071
0.50000	92487	0.23093	-56016	0.41751	11453	0.52416
0.50100	-12680	0.23262	31765	0.33008	-31453	0.52411
0.50200	23122	0.23407	-28003	0.044708	0.33705	0.57722
0.50300	0.73523	0.23536	12532	0.052851	-97673	0.56399
0.50400	55314	0.23659	-13755	0.18506	-38814	0.52196
0.50500	10014	0.23772	-69433	0.16726	-14214	0.46985
0.50600	-11034	0.23906	-86578	0.19821	-18065	0.47073
0.50700	75992	0.24045	0.66139	0.19346	-20358	0.47869
0.50800	-55702	0.24170	-38652	0.026458	91570	0.50032
0.50900	-0.45674	0.24290	0.53201	0.054646	67579	0.51246
0.51000	-15531	0.24410	81800	-0.098606	-97444	0.51586
0.51100	-63044	0.24536	60034	-0.20208	-42289	0.55631
0.51200	51536	0.24680	-0.0096658	-0.19158	39673	0.59287
0.51300	-32650	0.24820	-64281	-0.19727	-22097	0.60528
0.51400	-24021	0.24968	-43511	-0.22802	10433	0.57952
0.51500	-36033	0.25089	-14897	-0.27468	61841	0.53453
0.51600	-11502	0.25221	49826	-0.24969	14514	0.51870
0.51700	-53280	0.25346	62270	-0.29123	19730	0.50216
0.51800	28197	0.25473	-25113	-0.39978	25965	0.47364
0.51900	26599	0.25593	79572	-0.49200	-29995	0.50257
0.52000	51763	0.25714	-11291	-0.49584	-14220	0.52384
0.52100	11351	0.25863	-48683	-0.72710	-20481	0.55520
0.52200	78539	0.26032	12944	-0.84248	-14319	0.53465
0.52300	-37307	0.26204	0.40009	-0.74574	-0.15154	0.56636
0.52400	-38733	0.26392	81291	-0.72429	-34321	0.54226
0.52500	-86280	0.26576	-38702	-0.82158	-21040	0.54211
0.52600	-0.41463	0.26742	-20557	-0.78671	25126	0.57348
0.52700	-16315	0.26890	-30502	-0.75037	35888	0.54775
0.52800	-13114	0.27024	45102	-0.67806	15273	0.57811
0.52900	-0.73596	0.27176	-98120	-0.78822	-18830	0.62721
0.53000	23490	0.27334	-58463	-0.85053	-21964	0.63724
0.53100	55659	0.27483	61463	-0.84127	22446	0.62888
0.53200	-15056	0.27602	14476	-0.81096	11701	0.66315
0.53300	72797	0.27733	68437	-0.84884	0.76431	0.67530
0.53400	11064	0.27885	-12247	-0.85083	-14409	0.65269
0.53500	-14005	0.28005	17542	-0.90930	31226	0.64589
0.53600	66970	0.28093	34417	-0.99086	-72913	0.62282
0.53700	26288	0.28162	42676	-0.93555	34652	0.64351
0.53800	30754	0.28216	-63494	-0.93380	30341	0.59587
0.53900	54765	0.28263	-47919	-0.89872	34980	0.62573
0.54000	-33292	0.28279	23509	-0.88258	29999	0.71056
0.54100	-0.38407	0.28284	-0.62330	-0.90331	20586	0.74162
0.54200	-63622	0.28294	33001	-0.84663	-23548	0.78386
0.54300	44997	0.28301	-79547	-0.89032	-30286	0.81758
0.54400	-13137	0.28303	47220	-0.88381	10674	0.80422
0.54500	-66319	0.28300	-34106	-0.97818	13730	0.82339
0.54600	15182	0.28281	-36502	-0.86052	13910	0.85618
0.54700	-24246	0.28271	10720	-0.75511	12284	0.91280
0.54800	65334	0.28238	-0.40433	-0.88636	39524	0.94320
0.54900	-16465	0.28211	-77484	-0.89989	29790	0.94850
0.55000	-11036	0.28193	65804	-0.82172	24870	0.94816
0.55100	-67748	0.28179	70022	-0.87537	-25587	0.88604
0.55200	-82935	0.28151	-35492	-0.75579	99881	0.82437
0.55300	-18265	0.28113	86400	-0.75773	69561	0.78054
0.55400	24771	0.28069	73254	-0.68063	-36554	0.78022
0.55500	48163	0.27981	53646	-0.71220	-24196	0.75156
0.55600	48747	0.27879	-13249	-0.68028	-36008	0.74425
0.55700	-10480	0.27803	-67709	-0.57852	-16209	0.74092
0.55800	40263	0.27674	-0.93537	-0.59040	23435	0.73967
0.55900	-15570	0.27571	-16343	-0.66708	23971	0.71275
0.56000	10908	0.27467	48113	-0.62647	15983	0.70910
0.56100	47009	0.27331	-13772	-0.74008	-24905	0.73134
0.56200	15556	0.27210	-10808	-0.73367	-10648	0.74677
0.56300	-34799	0.27071	-23373	-0.65607	-10062	0.69936
0.56400	58622	0.26939	-31656	-0.54100	38713	0.63630
0.56500	40086	0.26822	10114	-0.52042	-19852	0.60357
0.56600	17842	0.26700	53309	-0.49421	-28044	0.57418
0.56700	42894	0.26593	-58203	-0.42684	-32166	0.57650
0.56800	10366	0.26478	-13618	-0.44734	-20837	0.57575
0.56900	63326	0.26356	-25842	-0.32489	-37039	0.57922
0.57000	73155	0.26243	44215	-0.31499	-31599	0.54279
0.57100	11111	0.26124	-12411	-0.33518	-44823	0.51049
0.57200	60982	0.26008	0.10770	-0.42306	76366	0.55874
0.57300	34720	0.25912	-36829	-0.43676	-23088	0.56589
0.57400	-14149	0.25816	-91409	-0.47805	10909	0.55010
0.57500	63700	0.25728	77665	-0.42657	13240	0.55759
0.57600	68090	0.25636	48422	-0.43638	25007	0.60081
0.57700	40620	0.25544	-0.36647	-0.35948	-21973	0.63015
0.57800	51618	0.25414	17395	-0.34624	-17603	0.67355
0.57900	17282	0.25291	10138	-0.49548	24333	0.64669
0.58000	17038	0.25159	-28492	-0.51858	22445	0.66817
0.58100	30740	0.25032	-22244	-0.48390	29669	0.65211
0.58200	-52242	0.24916	-29748	-0.40004	17423	0.62233
0.58300	-89645	0.24781	-18143	-0.40488	19217	0.60581
0.58400	-27778	0.24597	-70954	-0.34250	12067	0.58777
0.58500	82875	0.24425	11021	-0.25575	-10776	0.56988
0.58600	94252	0.24282	0.11729	-0.30222	67140	0.54094
0.58700	66986	0.24149	-48417	-0.15451	30971	0.54761
0.58800	-31629	0.23981	-12621	0.16169	-26343	0.58890
0.58900	-22292	0.23788	44769	0.22008	36402	0.65922
0.59000	73567	0.23612	91135	0.21731	21044	0.71321
0.59100	80768	0.23429	-48065	0.18494	86760	0.69700
0.59200	25462	0.23264	19729	0.20259	13699	0.69879
0.59300	25760	0.23090	-13874	0.20888	17876	0.70856
0.59400	84777	0.22921	78860	0.16907	19975	0.75613
0.59500	10936	0.22749	-49422	0.31056	14285	0.80619
0.59600	0.64337	0.22579	-11185	0.43319	-20878	0.78791
0.59700	68095	0.22403	-22086	0.42250	-30407	0.84137
0.59800	10897	0.22222	31425	0.46333	77708	0.81700
0.59900	-17180	0.22043	10920	0.42479	60561	0.79977
0.60000	83888	0.21876	-41228	0.62298	0.64398	0.78879
0.60100	30488	0.21690	41628	0.59958	78230	0.78564
0.60200	-86292	0.21499	18000	0.68905	34145	0.79354
0.60300	89914	0.21304	-28805	0.87198	11338	0.82598
0.60400	-27142	0.21104	-16345	0.82124	-30110	0.81782
0.60500	-12886	0.20912	12426	0.75398	-18499	0.78033
0.60600	15597	0.20702	-36668	0.79631	-11733	0.75228
0.60700	-51888	0.20502	-23613	0.78933	0.40339	0.76985
0.60800	25300	0.20326	65328	0.76801	65779	0.76653
0.60900	10508	0.20180	-36974	0.75585	30708	0.76703
0.61000	-11378	0.20003	20963	0.85045	16345	0.74857
0.61100	13603	0.19821	76813	0.99035	-12223	0.75167
0.61200	0.038909	0.19632	-16756	10532	11242	0.77401
0.61300	14481	0.19425	-22680	10571	41130	0.75948
0.61400	-56647	0.19222	-72647	11641	11481	0.75638
0.61500	-57116	0.19029	-11082	11564	34455	0.72167
0.61600	-43085	0.18814	-29557	10948	-63002	0.67544
0.61700	51973	0.18602	39907	11817	22747	0.68111
0.61800	-20764	0.18387	72268	12388	76715	0.68851
0.61900	-22035	0.18187	15354	12953	15721	0.69266
0.62000	16122	0.17981	-79553	12879	-16730	0.73739
0.62100	67218	0.17773	23792	12058	72689	0.77607
0.62200	-26685	0.17539	48329	10723	-11055	0.77189
0.62300	-65420	0.17327	-24549	11827	18422	0.74611
0.62400	52785	0.17106	-31933	11368	17851	0.71756
0.62500	80341	0.16890	90762	11226	-22692	0.67926
0.62600	82066	0.16689	95152	11461	23368	0.68776
0.62700	-55732	0.16515	-20095	0.90247	25144	0.71718
0.62800	26763	0.16372	-13167	0.86078	-19222	0.69308
0.62900	12132	0.16229	13698	0.93541	-26223	0.70569
0.63000	74087	0.16093	15441	0.80572	-25415	0.71846
0.63100	0.13793	0.15953	-0.91118	0.73716	-29463	0.67612
0.63200	0.76064	0.15840	11685	0.83109	-19256	0.68552
0.63300	-0.080757	0.15720	22705	10165	-79741	0.69628
0.63400	-15389	0.15603	12586	10826	10946	0.71575
0.63500	-15758	0.15527	-0.076232	11508	-70230	0.70960
0.63600	77784	0.15466	13758	11911	33674	0.71388
0.63700	-87182	0.15425	-78219	13259	-31360	0.69429
0.63800	33462	0.15402	56851	13257	13929	0.69649
0.63900	71097	0.15391	-19568	12719	-59349	0.72802
0.64000	18573	0.15401	71394	12667	-30055	0.75609
0.64100	10578	0.15423	0.91007	13496	-33276	0.74061
0.64200	56694	0.15438	-26331	13981	-49005	0.70368
0.64300	-30099	0.15434	-79679	14213	-15864	0.66431
0.64400	25996	0.15415	0.54449	14009	-12422	0.62628
0.64500	-67562	0.15399	71278	15024	25048	0.61959
0.64600	44407	0.15395	-61003	14152	18156	0.58208
0.64700	-43588	0.15396	-72377	14441	-12992	0.57624
0.64800	-0.99700	0.15423	15798	14349	-35464	0.54374
0.64900	96779	0.15422	26188	13636	-10419	0.54858
0.65000	-10451	0.15421	-35897	13241	49882	0.58375
0.65100	11390	0.15429	10292	13282	-13136	0.56901
0.65200	37221	0.15452	-86557	13557	-70164	0.56201
0.65300	-82916	0.15492	33936	12335	-50620	0.58998
0.65400	-88811	0.15537	-10353	13784	30774	0.63223
0.65500	-44538	0.15625	92711	13223	47893	0.57680
0.65600	15268	0.15709	-18834	14854	15666	0.51284
0.65700	13903	0.15813	-11055	14172	-39295	0.43135
0.65800	10551	0.15963	75570	13674	-22609	0.36543
0.65900	38468	0.16084	10465	13236	34519	0.34380
0.66000	19065	0.16207	-20214	12124	-28382	0.33149
0.66100	-68935	0.16333	26366	12667	-20532	0.31817
0.66200	11252	0.16440	-0.64344	12063	-27806	0.34913
0.66300	47162	0.16563	-16980	11112	-21254	0.34245
0.66400	-0.34255	0.16665	-49631	10215	17903	0.34915
0.66500	14613	0.16767	78638	10322	28877	0.35065
0.66600	-31016	0.16859	-40070	10397	-30950	0.34174
0.66700	14424	0.16902	-33264	10966	-42704	0.30912
0.66800	-14878	0.16940	40998	10968	-15699	0.30457
0.66900	-44042	0.16994	22034	0.98685	14573	0.27240
0.67000	-0.36154	0.17061	39462	0.94380	20364	0.30848
0.67100	0.77400	0.17150	81124	0.94858	24280	0.36229
0.67200	-13842	0.17223	13290	0.95326	19015	0.40144
0.67300	10346	0.17284	48404	0.92622	26488	0.41174
0.67400	-24424	0.17347	-70166	0.86465	38324	0.36815
0.67500	27784	0.17392	-56927	0.78340	88849	0.40190
0.67600	37039	0.17433	-0.37345	0.88176	21911	0.43075
0.67700	59925	0.17462	-12675	0.81677	71306	0.42159
0.67800	69388	0.17506	56679	0.73175	94573	0.39962
0.67900	-38797	0.17529	17627	0.65021	22680	0.36446
0.68000	25735	0.17566	58880	0.71480	36659	0.36587
0.68100	0.95040	0.17588	-44531	0.63282	27801	0.35312
0.68200	77377	0.17623	40837	0.59798	41861	0.36864
0.68300	71832	0.17689	17252	0.63245	-41291	0.35737
0.68400	-14722	0.17780	62033	0.63004	30650	0.33764
0.68500	-19971	0.17847	17185	0.52177	23187	0.33726
0.68600	-19123	0.17883	38156	0.47253	37463	0.33249
0.68700	62671	0.17908	-28828	0.47238	-15980	0.29894
0.68800	15866	0.17937	-20061	0.39962	-20331	0.26248
0.68900	-44018	0.17981	-50143	0.34813	-15549	0.27284
0.69000	0.20912	0.18037	18767	0.34093	-15546	0.29160
0.69100	-53022	0.18110	89447	0.39517	-77688	0.34208
0.69200	-56794	0.18158	44699	0.28477	-91359	0.35043
0.69300	89201	0.18211	99667	0.23884	-56453	0.38018
0.69400	-14193	0.18281	98650	0.073352	58055	0.38880
0.69500	-20018	0.18359	-15609	0.065882	89324	0.34920
0.69600	0.54407	0.18412	-79341	0.11775	-18689	0.31245
0.69700	18961	0.18472	-0.81853	0.10864	-47298	0.31480
0.69800	11465	0.18517	-53540	-0.047710	-57767	0.32426
0.69900	88725	0.18549	0.16088	-0.036120	22144	0.30914
0.70000	-25594	0.18569	-80483	-0.060453	11632	0.29955
0.70100	13619	0.18587	30823	-0.087659	-46523	0.27652
0.70200	80099	0.18628	-33683	-0.10753	-29027	0.25269
0.70300	-70340	0.18656	-22535	-0.050077	29149	0.25548
0.70400	-73420	0.18692	12509	-0.12427	23935	0.21786
0.70500	-73841	0.18727	-0.32381	-0.32816	16412	0.20848
0.70600	47609	0.18782	-89795	-0.27900	-88619	0.16799
0.70700	57589	0.18812	-48571	-0.30420	0.42951	0.11690
0.70800	33563	0.18831	61802	-0.35780	28226	0.096038
0.70900	41834	0.18833	0.46852	-0.28096	-32402	0.11016
0.71000	44553	0.18848	-97935	-0.27214	62488	0.11366
0.71100	37186	0.18864	-84921	-0.20429	-11816	0.057417
0.71200	-0.12277	0.18896	-0.24719	-0.15780	-80308	-0.0012429
0.71300	-53444	0.18933	18103	-0.18171	14363	-0.034856
0.71400	12628	0.18987	-19044	-0.15241	-10302	-0.097574
0.71500	-0.58608	0.19022	-24171	-0.28708	0.34053	-0.12230
0.71600	-14195	0.19039	-64756	-0.33135	35008	-0.10511
0.71700	-58970	0.19062	-71050	-0.39846	-70905	-0.087485
0.71800	55174	0.19095	-18169	-0.27786	-0.39263	-0.096663
0.71900	-31658	0.19140	-10726	-0.21218	59597	-0.11295
0.72000	-52187	0.19167	83694	-0.16093	16986	-0.13862
0.72100	65182	0.19197	-0.76549	-0.15192	-15149	-0.12923
0.72200	-30999	0.19244	12396	0.058089	-39132	-0.11022
0.72300	65042	0.19243	-20278	0.21327	71995	-0.10760
0.72400	10769	0.19237	67989	-0.025480	32514	-0.084191
0.72500	14776	0.19233	10918	-0.088247	-15836	-0.11018
0.72600	64055	0.19208	-59328	-0.040678	-34516	-0.091758
0.72700	83699	0.19211	12702	0.023127	-27327	-0.11576
0.72800	-27435	0.19204	29192	-0.0021533	60060	-0.10645
0.72900	75973	0.19183	-51643	-0.17965	96288	-0.11269
0.73000	-94081	0.19148	77807	-0.13739	-11992	-0.11527
0.73100	25764	0.19119	33997	-0.079146	82357	-0.086171
0.73200	-12909	0.19065	-64978	-0.14776	15304	-0.10263
0.73300	-0.52471	0.19018	-10369	-0.029322	-22196	-0.10779
0.73400	67486	0.18965	-18346	-0.11936	-0.43003	-0.12586
0.73500	83887	0.18874	-10366	0.049702	29847	-0.12088
0.73600	0.12004	0.18771	12565	0.053680	91659	-0.097017
0.73700	10111	0.18671	-13706	0.070462	-26045	-0.089171
0.73800	57712	0.18568	51573	-0.049941	-42303	-0.069970
0.73900	-13751	0.18455	18379	0.023474	28854	-0.072163
0.74000	12446	0.18337	-34615	0.057019	13063	-0.11662
0.74100	-21038	0.18221	-84824	0.12674	-91284	-0.11828
0.74200	-13029	0.18115	-72108	0.034046	-23725	-0.087555
0.74300	13470	0.18022	-0.026000	-0.013975	-17488	-0.10028
0.74400	0.78973	0.17928	-57090	-0.040559	37839	-0.12627
0.74500	34252	0.17831	-98325	-0.10257	0.0020104	-0.10993
0.74600	-40437	0.17745	72756	0.042471	12277	-0.10554
0.74700	-18295	0.17646	-87232	0.042373	-91817	-0.13285
0.74800	54587	0.17526	0.83480	-0.050955	15343	-0.14072
0.74900	10099	0.17416	79019	0.13043	-33234	-0.13809
0.75000	47285	0.17296	-38095	0.051763	-12250	-0.13741
0.75100	-14520	0.17161	46591	-0.0055343	15092	-0.11815
0.75200	-10072	0.17024	24561	0.071206	12328	-0.092400
0.75300	-0.58797	0.16860	12402	0.084078	10213	-0.067362
0.75400	-93828	0.16707	-11039	0.040364	-37133	-0.071556
0.75500	-35679	0.16523	15062	-0.023313	26121	-0.066866
0.75600	-62122	0.16354	-15977	-0.050775	25447	-0.11076
0.75700	53771	0.16141	82205	-0.048193	13604	-0.13252
0.75800	-24126	0.15919	0.32465	-0.072898	-24635	-0.12080
0.75900	81060	0.15714	52963	0.011809	-11810	-0.13154
0.76000	-0.68099	0.15512	-14258	0.16500	-20010	-0.11482
0.76100	19430	0.15321	-28429	0.11080	-39280	-0.092774
0.76200	19942	0.15142	64802	0.30362	-27759	-0.11653
0.76300	57279	0.14957	15917	0.32972	53729	-0.13279
0.76400	55444	0.14776	92541	0.21516	73357	-0.15814
0.76500	-54453	0.14587	-50903	0.19642	40239	-0.19959
0.76600	-74824	0.14374	88589	0.090793	19495	-0.18712
0.76700	-41328	0.14169	-20127	0.016365	69500	-0.19355
0.76800	51893	0.13962	-57993	-0.017257	-16727	-0.22921
0.76900	14233	0.13761	0.51543	0.011147	81166	-0.21342
0.77000	37150	0.13560	22246	0.099363	-18421	-0.19799
0.77100	-11233	0.13340	29649	0.12948	-11251	-0.15548
0.77200	-91988	0.13113	-14369	0.14888	-28504	-0.099983
0.77300	-0.34994	0.12885	17470	0.30161	-23124	-0.063690
0.77400	60500	0.12648	25687	0.34315	14374	-0.030198
0.77500	11933	0.12428	-0.55623	0.23365	36594	-0.024189
0.77600	50162	0.12214	-79987	0.19841	89683	-0.015041
0.77700	41270	0.12018	11326	0.16656	24008	-0.058960
0.77800	-11606	0.11822	93927	0.16243	27859	-0.050506
0.77900	-13380	0.11635	11547	0.14055	27044	-0.085673
0.78000	23875	0.11441	0.92880	0.37317	-13274	-0.076247
0.78100	-0.35990	0.11261	79395	0.54493	50874	-0.093053
0.78200	-62511	0.11091	23328	0.54332	75039	-0.11344
0.78300	74213	0.10888	-80212	0.50785	51924	-0.10241
0.78400	-88946	0.10698	-23431	0.48579	-12438	-0.094538
0.78500	10074	0.10519	63923	0.60761	28168	-0.11470
0.78600	51315	0.10351	17234	0.70500	38367	-0.090362
0.78700	15500	0.10172	0.41516	0.84686	41423	-0.053513
0.78800	25321	0.10010	51493	0.77652	18723	-0.038618
0.78900	0.93228	0.098540	-59938	0.73933	-41791	-0.022380
0.79000	-17396	0.096970	48758	0.73490	-42445	-0.049705
0.79100	20517	0.095457	17214	0.78553	-21797	-0.084405
0.79200	0.95695	0.094138	10200	0.93745	-18420	-0.054164
0.79300	-37882	0.092647	86756	0.93114	34120	-0.065394
0.79400	-43735	0.091080	89170	10044	34514	-0.10089
0.79500	20361	0.089387	97406	11381	27906	-0.11202
0.79600	-32564	0.087887	-11079	12099	25808	-0.080759
0.79700	11273	0.086318	-10164	11691	19022	-0.13284
0.79800	93707	0.084927	-25622	11856	-10697	-0.16507
0.79900	17658	0.083663	-0.46867	12151	-13678	-0.17736
0.80000	35348	0.082194	23577	12223	17966	-0.12756
0.80100	-39937	0.080783	-26432	12006	-28535	-0.088022
0.80200	-37251	0.079359	46209	12567	21091	-0.066215
0.80300	-15000	0.077864	88961	12173	-12462	-0.044097
0.80400	10460	0.076453	63216	10838	10492	-0.065995
0.80500	64895	0.075146	10072	11886	54022	-0.064911
0.80600	-60249	0.073657	-66323	12650	34682	-0.063939
0.80700	-0.72997	0.072535	-19542	12999	20808	-0.083292
0.80800	-92572	0.071256	29319	12776	12745	-0.095843
0.80900	-18629	0.069953	-57173	13867	-19889	-0.078573
0.81000	-20049	0.068740	-71815	14449	-34009	-0.066130
0.81100	84400	0.067610	99761	14016	-37882	-0.045554
0.81200	45941	0.066411	0.43725	13921	-13602	-0.044901
0.81300	-26430	0.065495	0.60118	14290	-36084	-0.073034
0.81400	-29647	0.064536	-74738	13795	-27164	-0.067015
0.81500	91506	0.063882	92177	12731	14830	-0.036980
0.81600	-68961	0.063228	32738	12752	33084	0.0071637
0.81700	52176	0.062687	44831	12835	35340	0.0028201
0.81800	-62366	0.062093	-14027	12976	-10843	-0.038237
0.81900	-14054	0.061416	-36840	12952	44375	-0.057118
0.82000	-10588	0.060900	69349	12566	33823	-0.12144
0.82100	-44614	0.060258	-10704	14282	-16056	-0.12503
0.82200	-13960	0.059636	-59838	14137	-10357	-0.16296
0.82300	-43990	0.059329	-17534	15131	80339	-0.17310
0.82400	44128	0.059042	50038	14156	-25994	-0.17966
0.82500	-15163	0.058736	22053	14586	35069	-0.15685
0.82600	-11610	0.058542	-0.17946	16144	-13434	-0.12467
0.82700	-96224	0.057933	-15615	15840	-11853	-0.12481
0.82800	-61466	0.057415	-10907	16180	-57958	-0.11021
0.82900	-69384	0.056716	78749	17953	45606	-0.10045
0.83000	-13998	0.056166	55770	18130	-34850	-0.092019
0.83100	86602	0.055749	61290	18436	-39029	-0.082259
0.83200	-97415	0.055308	74070	18327	-42943	-0.10482
0.83300	-96476	0.054993	-15841	19328	-20156	-0.11207
0.83400	49907	0.054628	13151	18567	10460	-0.12219
0.83500	18580	0.054350	-10882	18158	-11568	-0.13305
0.83600	-13219	0.054071	-14758	18510	16879	-0.11369
0.83700	-17183	0.053743	11174	19372	39414	-0.12910
0.83800	13188	0.053189	85615	18489	50986	-0.19666
0.83900	49226	0.052849	-38911	19178	26067	-0.22756
0.84000	-12467	0.052493	-64077	19432	0.86642	-0.23790
0.84100	-52228	0.052133	-22964	19839	71410	-0.24445
0.84200	-13189	0.051550	13670	21319	-10207	-0.19868
0.84300	12274	0.050986	44988	21423	-17031	-0.18790
0.84400	57605	0.050581	-40149	21483	-17331	-0.21000
0.84500	-0.69373	0.050122	91286	21388	-22880	-0.13070
0.84600	-57077	0.049519	-11968	20110	24167	-0.049598
0.84700	-16786	0.048929	-62320	20720	-15662	-0.034717
0.84800	34536	0.048421	46980	21330	66632	0.0067002
0.84900	10401	0.047918	-90205	21013	-36376	0.058397
0.85000	52195	0.047463	13152	21876	-24708	0.12155
0.85100	-27129	0.047127	44434	21373	12282	0.15694
0.85200	55442	0.046478	0.60500	20176	22346	0.19521
0.85300	15143	0.046016	-10030	19356	-29778	0.17272
0.85400	71592	0.045351	94037	19613	14394	0.12048
0.85500	-11181	0.044744	-17027	17919	25388	0.084676
0.85600	19924	0.044231	13274	18896	-31028	0.077824
0.85700	-71601	0.043904	-14879	18075	21334	0.12564
0.85800	23108	0.043495	-76113	17935	18412	0.17161
0.85900	-65558	0.043100	-40958	19190	24287	0.20722
0.86000	-14581	0.042916	-10328	19382	-12337	0.25178
0.86100	-14220	0.042678	50029	18826	-44888	0.29723
0.86200	-24173	0.042424	10027	18070	-14310	0.32754
0.86300	-0.21473	0.042115	-31200	17620	-23938	0.27600
0.86400	24814	0.041788	14869	17991	-25758	0.26755
0.86500	-70448	0.041672	-10992	18309	-60035	0.25569
0.86600	33712	0.041671	23965	16955	20560	0.22843
0.86700	40285	0.041981	87716	17864	21132	0.18435
0.86800	48516	0.042347	40635	17553	11710	0.14446
0.86900	11831	0.042535	33205	17173	61991	0.11586
0.87000	28207	0.042625	-65749	16384	-39030	0.082562
0.87100	0.58278	0.042715	29560	16112	-75224	0.046599
0.87200	12654	0.042725	91017	16469	-17033	0.031381
0.87300	13474	0.042651	-29563	16171	-28119	0.050726
0.87400	-10807	0.042507	39140	15918	27280	0.079742
0.87500	-74365	0.042208	12600	16034	-23628	0.12666
0.87600	39760	0.041998	40142	16544	-22792	0.15634
0.87700	-44281	0.041711	89870	15679	-27686	0.16241
0.87800	53393	0.041322	46077	15684	-20061	0.15872
0.87900	79424	0.041050	14433	16771	25922	0.14589
0.88000	-44572	0.040991	-70134	17102	-18846	0.12207
0.88100	-87547	0.041033	-10515	17296	79703	0.11847
0.88200	-48648	0.040996	21430	18352	29781	0.079658
0.88300	-10092	0.041350	15588	17313	-22459	0.11738
0.88400	80289	0.041494	12205	16857	-21396	0.061837
0.88500	35204	0.041845	-22167	15740	-10831	0.033500
0.88600	54978	0.042077	-34369	16696	-10366	0.012471
0.88700	-34856	0.042438	-74942	17035	-28301	0.039735
0.88800	-46009	0.042620	14371	17395	-15937	0.071848
0.88900	-11566	0.042666	-77185	18470	-65308	0.056120
0.89000	-34746	0.042781	21044	18449	94619	0.021022
0.89100	22107	0.042779	15555	18670	-26307	0.028793
0.89200	49895	0.042833	-48313	17785	-25848	0.024839
0.89300	58173	0.042958	12342	18717	-39874	0.061766
0.89400	-15263	0.043086	79767	17995	-19657	0.10399
0.89500	0.21405	0.043488	0.39128	19617	-11403	0.14352
0.89600	-55383	0.044135	-26446	20803	18340	0.18166
0.89700	16790	0.045055	58532	20567	11813	0.19987
0.89800	59895	0.045631	52576	20279	16236	0.16816
0.89900	-22339	0.046228	-11330	19728	30289	0.13125
0.90000	80606	0.046982	73168	19356	-13110	0.13926
0.90100	48768	0.047729	29522	19239	-23641	0.11407
0.90200	22503	0.048368	36094	18465	-17219	0.13549
0.90300	99841	0.049308	10210	18496	78795	0.15911
0.90400	11770	0.050264	32348	19714	-21219	0.16426
0.90500	-34183	0.050961	62472	20890	-17319	0.14220
0.90600	0.48939	0.051970	-25041	21753	-20184	0.12069
0.90700	-71103	0.052654	-61411	21437	-21315	0.092898
0.90800	72149	0.053535	51828	21544	37380	0.10574
0.90900	10585	0.054315	-13786	21009	21625	0.10989
0.91000	-47813	0.054913	-0.24663	19945	88033	0.14401
0.91100	-88618	0.055380	28121	18606	37349	0.15263
0.91200	45270	0.055868	-0.93075	19205	-20072	0.16862
0.91300	-46043	0.056217	0.76033	18340	-22564	0.15432
0.91400	10236	0.056411	14705	17997	-23132	0.19544
0.91500	12828	0.056696	13168	16308	-45462	0.21578
0.91600	-71129	0.057024	28527	16633	11898	0.21624
0.91700	0.14370	0.057189	-23786	17613	-45717	0.17698
0.91800	-13808	0.057339	-44346	17237	-23945	0.13379
0.91900	11749	0.057561	26525	15926	-25094	0.10890
0.92000	63843	0.058000	-18193	14483	-31115	0.10415
0.92100	11364	0.058569	-11438	13297	-11587	0.16205
0.92200	86105	0.059120	42493	12004	11612	0.17321
0.92300	69270	0.059612	24636	10779	11670	0.13583
0.92400	70278	0.060303	14978	0.80217	94964	0.10641
0.92500	-50481	0.061093	54788	0.78793	32891	0.13522
0.92600	44533	0.062011	-52137	0.72678	11160	0.10052
0.92700	-0.17463	0.062904	28060	0.54469	-70546	0.084580
0.92800	-19716	0.063626	13256	0.41756	37988	0.074571
0.92900	-0.14304	0.064623	-15532	0.41289	-21453	0.033370
0.93000	17789	0.065405	-28827	0.46291	24242	-0.00035803
0.93100	98879	0.066145	84134	0.44581	73930	0.0076909
0.93200	81611	0.066829	10210	0.47032	26378	0.029555
0.93300	-13476	0.067075	-14889	0.61823	82640	0.053202
0.93400	-13504	0.067414	40351	0.48868	-19436	0.030114
0.93500	53000	0.067825	76975	0.59414	14615	0.037547
0.93600	-12084	0.068286	-11570	0.56662	-17536	0.039692
0.93700	17885	0.068710	42645	0.51454	-28152	0.081134
0.93800	-74383	0.069253	13495	0.43036	-19482	0.13791
0.93900	13574	0.069685	-11950	0.48359	-84559	0.11710
0.94000	-46302	0.070111	13397	0.47124	-0.97186	0.098555
0.94100	64289	0.070385	-62974	0.33128	40271	0.11078
0.94200	32790	0.070756	-26960	0.21276	59672	0.11916
0.94300	10134	0.071059	-86675	0.31782	-10414	0.11130
0.94400	32416	0.071152	-14432	0.41709	-13178	0.12816
0.94500	40209	0.071280	-55018	0.41220	-55233	0.12505
0.94600	0.78339	0.071481	57122	0.41377	36128	0.11646
0.94700	-0.045200	0.071510	-25778	0.25458	46357	0.17073
0.94800	-0.60447	0.071489	-19304	0.17458	14892	0.22644
0.94900	12494	0.071485	19309	0.22776	-17401	0.22972
0.95000	97177	0.071321	-68391	0.20677	-36228	0.24623
0.95100	18868	0.071175	-0.45574	0.32548	-46171	0.22912
0.95200	11183	0.071259	17642	0.24926	-27898	0.16583
0.95300	54809	0.071313	11161	0.19254	0.55931	0.17524
0.95400	-91042	0.071510	73670	-0.026960	59170	0.18824
0.95500	13694	0.071684	10419	0.10450	27791	0.21530
0.95600	-73895	0.071610	0.98215	0.093311	20158	0.21286
0.95700	75803	0.071327	-62647	0.15660	-13447	0.21169
0.95800	-45051	0.070974	85548	0.053108	46886	0.25584
0.95900	-59301	0.070425	-18210	0.037411	-11243	0.32438
0.96000	-12749	0.069700	0.58668	-0.11656	90322	0.40917
0.96100	54963	0.068956	39581	-0.28964	10467	0.42162
0.96200	-82304	0.068350	52292	-0.37164	-29879	0.40603
0.96300	-0.30356	0.067883	10794	-0.43685	-17937	0.38816
0.96400	-30938	0.067444	-48688	-0.60655	0.23504	0.37813
0.96500	0.86076	0.066959	36155	-0.55024	27153	0.34675
0.96600	-16904	0.066686	12020	-0.66551	21591	0.34718
0.96700	-10120	0.066156	-41766	-0.51384	16235	0.38474
0.96800	20989	0.065785	12460	-0.51434	11213	0.40321
0.96900	-86053	0.065456	-19484	-0.40761	28717	0.42154
0.97000	-50456	0.065146	97670	-0.45613	-21862	0.45174
0.97100	26920	0.064677	48543	-0.55918	-27104	0.43282
0.97200	-72673	0.064418	-28007	-0.44912	-40692	0.45252
0.97300	-47379	0.064247	-12148	-0.42687	-0.19290	0.42992
0.97400	41932	0.064096	26788	-0.49650	18878	0.39998
0.97500	-39489	0.064082	-14480	-0.60407	-57102	0.41290
0.97600	-39071	0.063998	-10224	-0.60542	18297	0.41639
0.97700	-68622	0.063993	0.16253	-0.60777	-23765	0.43701
0.97800	-35034	0.064210	79779	-0.50367	-53858	0.42966
0.97900	74880	0.064417	-80801	-0.46128	-14886	0.45384
0.98000	17388	0.064735	45252	-0.36201	-18738	0.43842
0.98100	-10972	0.064964	-40616	-0.31502	-35639	0.38773
0.98200	-17007	0.065194	-88262	-0.39512	-18970	0.34688
0.98300	16780	0.065214	13916	-0.34802	-14045	0.38258
0.98400	21301	0.065470	-42826	-0.24443	61296	0.42400
0.98500	-12867	0.065456	10030	-0.092735	29939	0.47727
0.98600	92681	0.065394	-90116	-0.077667	-10438	0.52588
0.98700	12097	0.065474	10613	-0.19515	19813	0.57612
0.98800	33186	0.065596	-60415	-0.32665	28603	0.59239
0.98900	0.39352	0.065679	-11302	-0.14285	-21726	0.58034
0.99000	0.47058	0.065628	-83760	-0.14094	-32681	0.61708
0.99100	-29364	0.065527	-11089	-0.15568	-81125	0.66138
0.99200	14561	0.065346	10860	0.0085450	-18340	0.70530
0.99300	0.18043	0.065188	-46474	-0.039119	-48252	0.73237
0.99400	-10820	0.065012	16649	0.078013	-29913	0.75651
0.99500	56381	0.064659	-14106	0.14723	-27764	0.76057
0.99600	24556	0.064176	-76050	0.22075	12359	0.78373
0.99700	-10028	0.063589	-99160	0.19723	-21423	0.79534
0.99800	-52727	0.063005	-93966	0.19778	-13012	0.77823
0.99900	-52741	0.062409	11144	0.31396	-21156	0.80524
10000	92304	0.061774	0.70515	0.33471	-20610	0.79151
10010	15974	0.061381	0.10024	0.35427	85041	0.78518
10020	22322	0.061160	39173	0.28930	0.48590	0.79988
10030	11949	0.060921	0.46891	0.25703	-0.78669	0.80303
10040	-91874	0.060791	-11174	0.49538	-26271	0.85312
10050	-15333	0.060911	-13496	0.49372	39493	0.91709
10060	15092	0.060681	-56899	0.52155	14120	0.97992
10070	-11731	0.060531	-68724	0.40089	30815	10378
10080	-93715	0.060210	-85059	0.33137	12657	10620
10090	15100	0.059970	48523	0.45858	-18300	10318
10100	-43327	0.060021	33685	0.38756	16767	10287
10110	88280	0.060277	54400	0.38432	18061	10534
10120	-51170	0.060411	-33161	0.38176	20977	10694
10130	-31480	0.060441	70591	0.42111	-19347	10462
10140	17239	0.060414	0.38304	0.36104	-49853	10507
10150	10612	0.060294	10366	0.51512	-19991	10472
10160	17900	0.060219	0.32004	0.54128	-12546	10308
10170	53151	0.060115	-14498	0.57684	-18783	10462
10180	-12733	0.059928	47659	0.52386	13704	10462
10190	11969	0.059522	-14248	0.52063	-82044	10695
10200	75766	0.058631	10411	0.53602	30860	10257
10210	-10560	0.057682	18297	0.58422	0.14801	10557
10220	77615	0.056722	24487	0.48582	16052	11090
10230	-0.11642	0.055771	59830	0.46385	-13994	11447
10240	-30941	0.054493	14789	0.54888	89428	11617
10250	0.29554	0.053173	23117	0.64578	23086	12001
10260	23303	0.051927	60828	0.75079	-14376	12240
10270	12579	0.050713	20510	0.75301	-14811	12215
10280	-37810	0.049458	12425	0.76691	11298	11581
10290	19179	0.048104	-34732	0.88259	-59642	11179
10300	-18212	0.046755	-19190	0.67183	-19552	11399
10310	74139	0.045176	50718	0.63860	11505	11514
10320	54623	0.043740	0.36228	0.66588	14406	11399
10330	40432	0.042590	-15032	0.76871	-24798	11024
10340	-37311	0.041521	-18392	0.60312	-36566	11098
10350	-72340	0.040622	-46669	0.57062	16997	11126
10360	0.64471	0.039954	-11326	0.64730	25525	10808
10370	35995	0.039246	0.70078	0.59826	-28684	10613
10380	-24733	0.038421	18265	0.58065	99492	10361
10390	-13046	0.037443	-19644	0.71512	48240	10346
10400	-13458	0.036701	-58058	0.77108	57312	0.97990
10410	54224	0.036078	84865	0.88456	-90705	0.95030
10420	-22989	0.035394	98612	0.90704	12104	0.93426
10430	83438	0.034569	-38003	0.80985	-23199	0.95896
10440	-91743	0.033771	-12247	0.71007	19218	10189
10450	16590	0.032952	-73747	0.68845	11540	10373
10460	12494	0.032014	48763	0.68107	64622	10396
10470	-17720	0.031091	54100	0.81206	36549	10295
10480	-0.80315	0.030114	0.12516	0.73806	10450	0.98450
10490	31359	0.029128	-70984	0.53827	-14872	0.96550
10500	-14457	0.028190	-11549	0.56035	-13313	0.92242
10510	50921	0.027307	-85830	0.48451	-36546	0.88997
10520	40391	0.026172	91903	0.54700	-30168	0.84461
10530	0.15518	0.024909	30850	0.59346	-59301	0.77740
10540	0.86843	0.023611	14370	0.74143	-24855	0.72380
10550	-82397	0.022234	-13301	0.85207	-67591	0.72350
10560	-0.70503	0.021091	-56664	0.84296	-32694	0.69673
10570	-27647	0.020097	-0.62175	0.87163	-12578	0.70022
10580	10408	0.019055	73403	0.99728	-21960	0.70495
10590	89821	0.018168	-10944	11149	-25511	0.66257
10600	64526	0.017211	10717	0.90400	-71645	0.64459
10610	29446	0.016290	70389	0.90889	59772	0.64688
10620	-43608	0.015328	10370	10351	-26418	0.69896
10630	-11524	0.014138	45400	10608	-46215	0.69595
10640	12500	0.012982	14741	12373	-14165	0.68334
10650	37213	0.011612	30766	11916	-20866	0.69850
10660	-64074	0.010184	10673	12899	-11870	0.70823
10670	-99342	0.0088048	0.71776	13639	13311	0.72451
10680	-28025	0.0071928	68114	12697	-40639	0.71556
10690	-32553	0.0054909	-12175	12735	-16705	0.70634
10700	66838	0.0037257	78668	11536	-89898	0.75345
10710	51776	0.0019931	54327	13326	27483	0.78438
10720	10601	0.4077	-13987	12986	-18337	0.78896
10730	-35150	-0.0019579	38802	12278	61074	0.81584
10740	-11198	-0.0039907	44030	11450	32315	0.84694
10750	-11644	-0.0059034	16815	12168	63002	0.82620
10760	-35758	-0.0078754	12310	12435	32158	0.79881
10770	-74897	-0.010030	45921	11475	22229	0.76532
10780	14283	-0.012463	-44657	11686	-22127	0.76545
10790	-84508	-0.015077	-0.45345	11977	23164	0.80835
10800	-26721	-0.018070	21774	12030	-51249	0.77684
10810	-56125	-0.021138	-12416	12578	-11583	0.76114
10820	13370	-0.024174	0.28998	12280	-80149	0.75479
10830	-20032	-0.027055	-44900	12710	-60962	0.72793
10840	-14429	-0.030044	16751	13606	-94678	0.68818
10850	-10776	-0.033025	-76855	12446	-12417	0.69002
10860	-95230	-0.035628	-39089	12306	85628	0.72092
10870	-67283	-0.038156	12640	10898	31740	0.74785
10880	-10738	-0.040678	10697	12151	49755	0.73190
10890	-17271	-0.042867	-95603	10483	22714	0.73248
10900	21938	-0.044896	-76134	0.90044	-94421	0.73827
10910	21335	-0.046831	41450	0.79513	15315	0.73746
10920	42914	-0.048760	-20774	0.73458	-23966	0.74689
10930	0.16132	-0.050764	0.58274	0.77692	45353	0.74994
10940	23231	-0.052726	-42895	0.68050	88178	0.71856
10950	-0.84366	-0.054569	-19389	0.94609	-18845	0.69944
10960	-0.78379	-0.056582	-10246	0.79921	23538	0.68771
10970	13313	-0.058602	-0.65056	0.74159	-22313	0.70928
10980	42837	-0.060522	47574	0.58052	-19639	0.77393
10990	-55981	-0.062307	-11257	0.55869	-10691	0.77295
11000	-0.23291	-0.064057	-52060	0.50282	-11393	0.78211
11010	-38368	-0.066177	34783	0.47898	18641	0.80002
11020	-51362	-0.068373	11023	0.41800	34966	0.78768
11030	-26938	-0.070875	78969	0.27279	13072	0.75089
11040	-11958	-0.073679	-21797	0.24374	-46908	0.69595
11050	-26761	-0.076382	32309	0.033023	-29600	0.71625
11060	-26837	-0.078936	26533	-0.18811	14313	0.73306
11070	11195	-0.081427	14287	-0.31366	28566	0.73378
11080	-38399	-0.084071	40104	-0.38910	73852	0.71247
11090	64486	-0.086785	-11259	-0.47441	-10931	0.69292
11100	64387	-0.089642	87403	-0.40502	-78578	0.66789
11110	-46549	-0.092674	0.96338	-0.43469	59065	0.65868
11120	92042	-0.095719	40889	-0.42607	-16562	0.62653
11130	15378	-0.098581	-52846	-0.38413	17673	0.60457
11140	99579	-0.10136	98041	-0.33295	65164	0.55144
11150	13264	-0.10422	-44579	-0.44511	-23341	0.56492
11160	45050	-0.10708	-0.45623	-0.46985	22720	0.57488
11170	-46701	-0.11011	-0.11591	-0.48525	17868	0.58430
11180	-57704	-0.11294	66675	-0.65271	35230	0.57173
11190	11557	-0.11576	-21382	-0.65817	14021	0.56648
11200	91987	-0.11846	23883	-0.69380	27595	0.58747
11210	13033	-0.12112	-65904	-0.67819	10533	0.61382
11220	29281	-0.12372	29845	-0.62877	-35825	0.61714
11230	-13017	-0.12630	85061	-0.63355	-66613	0.62982
11240	-11905	-0.12865	-74550	-0.64436	-39996	0.59022
11250	-31463	-0.13120	37815	-0.52009	-13911	0.55058
11260	-65994	-0.13394	-63854	-0.57476	28295	0.54106
11270	15870	-0.13684	-35671	-0.57463	20375	0.51034
11280	-51319	-0.13984	27897	-0.48813	41941	0.47653
11290	66022	-0.14283	0.053598	-0.40947	27888	0.46861
11300	-13738	-0.14575	15312	-0.36018	-71807	0.44892
11310	-13440	-0.14836	41756	-0.34834	-10317	0.45264
11320	-15311	-0.15093	77688	-0.22763	-12406	0.46286
11330	73917	-0.15357	0.070210	-0.21040	12178	0.49592
11340	44110	-0.15636	11066	-0.22073	77515	0.54532
11350	36341	-0.15937	12435	-0.30157	15792	0.54962
11360	-85577	-0.16226	20803	-0.32237	-26143	0.58096
11370	-60724	-0.16478	-0.44187	-0.40163	21501	0.52008
11380	-0.67192	-0.16703	11224	-0.50649	32840	0.52495
11390	-14504	-0.16922	-11995	-0.39317	33615	0.53394
11400	-90735	-0.17168	-44711	-0.41660	-31679	0.59711
11410	0.59515	-0.17417	-10039	-0.56875	-20561	0.64178
11420	50229	-0.17655	-60455	-0.52391	-20951	0.68836
11430	-78256	-0.17862	-11989	-0.43937	-39026	0.69922
11440	99828	-0.18061	55627	-0.50740	-16514	0.69862
11450	-71503	-0.18256	22079	-0.62456	71965	0.73428
11460	12656	-0.18427	-40295	-0.70911	-58308	0.70490
11470	-43096	-0.18581	-11794	-0.69810	-14613	0.68042
11480	0.27889	-0.18743	73003	-0.58132	20082	0.66421
11490	-62995	-0.18916	71937	-0.55121	74156	0.64787
11500	-37038	-0.19095	-16530	-0.62251	-15000	0.63079
11510	16649	-0.19296	25367	-0.78534	-14485	0.59949
11520	-32902	-0.19479	-10046	-0.92757	20565	0.60225
11530	-17524	-0.19674	10579	-0.83626	43799	0.62128
11540	-46893	-0.19873	-87968	-0.83743	-99233	0.65217
11550	37896	-0.20062	-75831	-0.74444	-17295	0.62928
11560	25996	-0.20248	12025	-0.92241	-25595	0.58514
11570	29389	-0.20448	-19810	-10278	-17467	0.55750
11580	-72930	-0.20638	-23011	-0.98669	-16128	0.57856
11590	-0.95122	-0.20832	-78523	-0.93636	-46584	0.58744
11600	-36606	-0.21026	91528	-11178	-44710	0.53911
11610	-15185	-0.21229	-12320	-10387	42614	0.52616
11620	-0.51886	-0.21452	-14422	-11020	34082	0.54246
11630	0.98852	-0.21678	0.16500	-0.98799	14930	0.54860
11640	84995	-0.21893	-14468	-0.91475	19063	0.58665
11650	-26313	-0.22085	-0.58332	-0.88122	15748	0.58598
11660	-17793	-0.22306	-11751	-0.70764	-28526	0.57085
11670	-41607	-0.22516	0.0046134	-0.58343	-78124	0.59405
11680	31693	-0.22702	66981	-0.66746	-39145	0.59646
11690	48201	-0.22891	-0.94996	-0.51551	-92489	0.64205
11700	-44130	-0.23095	12719	-0.58475	26908	0.62187
11710	97349	-0.23262	-15509	-0.48631	34362	0.60867
11720	73932	-0.23401	82944	-0.45305	92907	0.58766
11730	-0.72964	-0.23534	59871	-0.50238	-34784	0.55450
11740	0.81576	-0.23660	-20280	-0.45177	14993	0.55245
11750	10957	-0.23795	-84347	-0.47916	10609	0.53005
11760	83227	-0.23926	-68627	-0.30552	24844	0.55800
11770	0.66809	-0.24070	0.35036	-0.25951	-10502	0.54196
11780	66420	-0.24201	-53349	-0.18380	-23636	0.53570
11790	-10224	-0.24335	15116	-0.22726	-37614	0.53731
11800	-19358	-0.24463	-11625	-0.21487	22798	0.53523
11810	-84083	-0.24602	-61639	-0.28822	31165	0.49842
11820	47950	-0.24738	-36512	-0.37263	-19387	0.49057
11830	0.43362	-0.24896	-19045	-0.22402	-20082	0.43092
11840	0.57084	-0.25048	-29588	-0.28459	11403	0.45338
11850	29051	-0.25184	67399	-0.29329	-58870	0.38287
11860	12934	-0.25333	79141	-0.38294	-95664	0.35495
11870	89223	-0.25508	62385	-0.50189	-95954	0.30345
11880	94323	-0.25673	-98132	-0.40884	35253	0.30228
11890	-0.49015	-0.25869	12872	-0.31450	-87589	0.30092
11900	14938	-0.26066	50862	-0.35917	59016	0.29527
11910	-61606	-0.26264	20062	-0.36186	36688	0.30637
11920	12608	-0.26461	31630	-0.30726	39025	0.29977
11930	19614	-0.26650	17058	-0.55593	23758	0.30537
11940	-39715	-0.26847	51080	-0.63500	-27760	0.29315
11950	0.77026	-0.27054	-22227	-0.71063	-55123	0.30872
11960	14362	-0.27254	18424	-0.69956	17092	0.31714
11970	-15395	-0.27453	-42082	-0.81572	26533	0.34559
11980	-56596	-0.27633	69742	-0.84703	44454	0.32410
11990	-11478	-0.27817	-11766	-0.81269	33793	0.34547
12000	91767	-0.27990	28739	-0.92065	-16500	0.35950
12010	74500	-0.28146	-17597	-10197	-23637	0.38090
12020	15177	-0.28304	26495	-10178	72529	0.40633
12030	97917	-0.28431	18366	-10316	-21609	0.43876
12040	-87498	-0.28529	-0.092825	-0.97173	16903	0.42538
12050	17895	-0.28647	12633	-10879	-26266	0.40432
12060	15598	-0.28746	11674	-10060	-47190	0.37879
12070	-32352	-0.28825	66157	-0.94690	-17673	0.39327
12080	-56381	-0.28878	-15071	-0.85279	56573	0.40532
12090	-40127	-0.28924	-23439	-0.89583	10394	0.39517
12100	-91595	-0.28944	-10161	-0.97114	-22359	0.37690
12110	89797	-0.28969	15772	-0.83584	-14601	0.33749
12120	38285	-0.28979	-12972	-0.86328	-23163	0.35430
12130	82896	-0.28996	-14903	-0.83236	-57249	0.36905
12140	38109	-0.29011	-62299	-0.92323	-42340	0.39983
12150	-14026	-0.29022	92095	-0.80150	11923	0.43485
12160	-63181	-0.29029	81523	-0.82939	31213	0.45089
12170	47667	-0.29005	-27739	-0.83441	20339	0.41977
12180	-24433	-0.28976	23911	-0.81139	41587	0.42626
12190	92530	-0.28930	-0.27351	-0.73186	-22392	0.46469
12200	-42202	-0.28876	-24379	-0.75004	-15155	0.47599
12210	-11055	-0.28845	27316	-0.76968	10890	0.45108
12220	25442	-0.28842	70165	-0.81617	47271	0.45877
12230	-51954	-0.28833	-0.92474	-0.76538	29539	0.41214
12240	10011	-0.28821	36738	-0.66122	-13622	0.39496
12250	-15884	-0.28795	-51569	-0.65513	-10104	0.36806
12260	32716	-0.28768	67950	-0.64956	-34169	0.31259
12270	-91792	-0.28715	36817	-0.79135	-0.24330	0.31490
12280	-43999	-0.28656	74650	-0.78751	-50601	0.31961
12290	15055	-0.28603	14677	-0.74452	-27891	0.31982
12300	28989	-0.28551	-10496	-0.84460	-83310	0.32598
12310	62383	-0.28497	-44270	-0.65919	-20046	0.34830
12320	15791	-0.28454	-12353	-0.56904	-66303	0.37070
12330	-20420	-0.28398	-34443	-0.55387	-63924	0.38625
12340	-10710	-0.28317	-15978	-0.50696	10945	0.38783
12350	-48298	-0.28231	60099	-0.44464	-17708	0.37234
12360	-35086	-0.28153	-49836	-0.32094	-17836	0.33582
12370	10374	-0.28103	-44316	-0.23791	16292	0.33410
12380	0.059895	-0.28052	10933	-0.26723	-51221	0.38264
12390	29488	-0.28015	0.017032	-0.16645	-35403	0.43583
12400	-16164	-0.27973	-15118	-0.096543	30828	0.42485
12410	45887	-0.27928	11971	-0.13620	26010	0.40401
12420	95821	-0.27873	0.24884	-0.31815	18074	0.42173
12430	-12673	-0.27819	-33056	-0.33611	-44763	0.46239
12440	-13715	-0.27757	36464	-0.37114	25162	0.46364
12450	-85092	-0.27696	15224	-0.21794	27272	0.40610
12460	-33630	-0.27646	16197	-0.11581	65119	0.35188
12470	-19819	-0.27588	10751	-0.037033	18347	0.31804
12480	-66219	-0.27509	-12589	-0.034333	15523	0.30670
12490	-94741	-0.27437	-65935	-0.059892	29469	0.25951
12500	0.20241	-0.27349	-0.56729	-0.032899	41702	0.29712
12510	-14116	-0.27252	69490	0.083822	27430	0.26923
12520	-12482	-0.27145	70041	0.16601	36089	0.23308
12530	0.17125	-0.27010	-64869	0.14867	90829	0.16178
12540	0.12220	-0.26888	-0.059627	0.25059	32833	0.13680
12550	-36640	-0.26746	-0.97630	0.26370	58584	0.16339
12560	-0.074843	-0.26630	78617	0.26605	-85748	0.10689
12570	-46754	-0.26512	56295	0.34588	15970	0.063557
12580	-84849	-0.26385	-91886	0.39814	25025	0.028829
12590	-79449	-0.26255	-25944	0.20393	-93588	0.015027
12600	11937	-0.26107	10274	0.13588	30453	0.020010
12610	-24995	-0.25938	-27862	0.14943	-34638	0.018153
12620	0.72398	-0.25741	13301	0.24362	-40579	0.0070252
12630	-17076	-0.25531	-65084	0.28557	68256	0.018333
12640	-82303	-0.25325	-68369	0.28208	-51983	-0.019422
12650	-21381	-0.25136	92339	0.15581	17817	-0.081110
12660	0.71427	-0.24920	-21029	0.19715	-95129	-0.089645
12670	12521	-0.24737	-71521	0.16528	44157	-0.10697
12680	49662	-0.24572	11209	0.060164	19722	-0.11358
12690	48643	-0.24419	-14167	0.12738	25897	-0.090130
12700	-0.46663	-0.24236	-40697	0.22526	18302	-0.056992
12710	-73769	-0.24064	-68327	0.27240	-50954	-0.046300
12720	-69365	-0.23888	-0.33866	0.13241	80850	-0.037828
12730	-46356	-0.23704	-90964	0.10097	20192	-0.028431
12740	0.45961	-0.23528	-51796	0.20675	37658	0.027640
12750	16623	-0.23357	60669	0.25280	41744	0.032263
12760	86461	-0.23190	-79215	0.22731	-29617	0.0075025
12770	-37871	-0.22980	53909	-0.011565	10492	-0.010610
12780	0.82402	-0.22758	-58325	0.10709	-62715	-0.044387
12790	-13132	-0.22521	10245	0.0033310	-19236	-0.097991
12800	-59298	-0.22261	-25377	0.097432	-99152	-0.12573
12810	10637	-0.21984	11920	-0.0015100	-14476	-0.095812
12820	-65397	-0.21702	-11153	-0.0070301	22166	-0.10169
12830	-64057	-0.21411	-20406	0.0085240	26423	-0.12315
12840	-66037	-0.21105	23484	-0.20978	-79903	-0.098562
12850	11007	-0.20807	16571	-0.28249	23506	-0.11550
12860	41640	-0.20518	31760	-0.34350	23751	-0.16068
12870	13608	-0.20249	10999	-0.37551	10730	-0.23635
12880	-0.0089268	-0.19981	-0.32149	-0.36240	-0.83953	-0.28977
12890	-21317	-0.19694	-18543	-0.46171	-20341	-0.35854
12900	21361	-0.19439	-35314	-0.39251	-11302	-0.34926
12910	-35815	-0.19194	-78580	-0.27515	15495	-0.32055
12920	0.21576	-0.18927	-41004	-0.25392	-19468	-0.31821
12930	-58435	-0.18655	11444	-0.34067	-16279	-0.34063
12940	89123	-0.18377	10162	-0.33899	-74053	-0.34668
12950	-10636	-0.18105	51602	-0.37562	98249	-0.37718
12960	-75478	-0.17841	-41959	-0.60357	-25279	-0.38589
12970	-18097	-0.17583	42817	-0.53496	38277	-0.41382
12980	34181	-0.17326	24368	-0.59137	18260	-0.43436
12990	38593	-0.17070	-0.77538	-0.53217	24006	-0.41063
13000	-0.26328	-0.16820	21811	-0.57514	99892	-0.42339
13010	-84469	-0.16586	68838	-0.55079	-19479	-0.47760
13020	11895	-0.16347	22476	-0.55059	29631	-0.44605
13030	-90102	-0.16127	12642	-0.63867	-36682	-0.49061
13040	-78720	-0.15931	0.47097	-0.47814	13178	-0.49704
13050	-71467	-0.15736	-60991	-0.45504	0.57619	-0.50645
13060	83696	-0.15568	-84119	-0.30820	69743	-0.54693
13070	93127	-0.15409	-61370	-0.16170	-79325	-0.55302
13080	76819	-0.15256	11368	-0.19255	36580	-0.56116
13090	58187	-0.15103	99990	-0.25326	11595	-0.61199
13100	0.24715	-0.14979	-0.87118	-0.25361	16265	-0.63501
13110	-30547	-0.14848	-93782	-0.36314	-12078	-0.59897
13120	-75034	-0.14701	48083	-0.34107	-19992	-0.59052
13130	30683	-0.14546	0.40398	-0.19855	12977	-0.59326
13140	-13540	-0.14388	75485	-0.32495	11940	-0.58963
13150	-12562	-0.14230	-56569	-0.44037	24670	-0.59505
13160	45519	-0.14074	0.15573	-0.37187	-13294	-0.58761
13170	-11684	-0.13931	10354	-0.28560	-18020	-0.58161
13180	11348	-0.13793	-23977	-0.27567	-30073	-0.59134
13190	17980	-0.13661	-31241	-0.21670	-54201	-0.58369
13200	-15396	-0.13545	12644	-0.23490	10549	-0.63578
13210	-40217	-0.13409	62143	-0.29275	85828	-0.68235
13220	-18249	-0.13261	0.94186	-0.29518	0.77817	-0.69130
13230	90748	-0.13117	-26153	-0.26449	-76090	-0.67272
13240	16990	-0.12998	-40905	-0.30448	23389	-0.67641
13250	26930	-0.12881	-71273	-0.24673	23982	-0.67262
13260	0.64336	-0.12743	40519	-0.28553	97593	-0.70454
13270	13981	-0.12618	14052	-0.24863	26188	-0.68989
13280	-11504	-0.12488	-25725	-0.21074	22845	-0.68399
13290	-10521	-0.12356	-15528	-0.13263	42073	-0.68177
13300	46585	-0.12236	15322	-0.18698	32614	-0.72635
13310	-10754	-0.12144	-70537	-0.24448	-66801	-0.72553
13320	61762	-0.12041	-52136	-0.28548	-31635	-0.72449
13330	-0.80451	-0.11940	88511	-0.36710	-76883	-0.75110
13340	25017	-0.11851	-27133	-0.42740	-18804	-0.75819
13350	-79060	-0.11755	66333	-0.52751	20233	-0.76682
13360	36280	-0.11679	0.58592	-0.50052	-20547	-0.73628
13370	39020	-0.11615	-39962	-0.54144	-27976	-0.76217
13380	-47280	-0.11574	87429	-0.51018	42179	-0.81590
13390	-37781	-0.11513	36029	-0.47420	-20100	-0.90408
13400	-0.35625	-0.11451	-15752	-0.43768	-41557	-0.88128
13410	-69558	-0.11378	58465	-0.34711	21480	-0.88182
13420	79373	-0.11319	19663	-0.23035	18890	-0.90615
13430	-11701	-0.11267	18546	-0.18494	68652	-0.91032
13440	15055	-0.11239	-22315	-0.15337	59945	-0.89649
13450	-47255	-0.11213	-10344	-0.077328	50094	-0.88410
13460	46195	-0.11186	-70657	0.034781	24402	-0.87171
13470	-15795	-0.11174	-10623	0.076256	71476	-0.88478
13480	-21676	-0.11158	-90392	0.14313	24067	-0.87074
13490	-11028	-0.11114	13888	0.13511	27901	-0.89538
13500	22280	-0.11067	76735	0.19234	14153	-0.87828
13510	-94434	-0.11015	-13157	0.27633	93721	-0.84120
13520	45669	-0.10977	-47238	0.41404	-65076	-0.82790
13530	99432	-0.10929	-43412	0.58908	-25848	-0.82658
13540	-18322	-0.10870	0.25999	0.59501	-34148	-0.82325
13550	15205	-0.10831	-73025	0.57630	-14473	-0.85840
13560	-13284	-0.10788	-53233	0.56280	20960	-0.89869
13570	-10491	-0.10730	40281	0.63102	89520	-0.88667
13580	-50531	-0.10675	-60359	0.68175	35482	-0.85725
13590	42847	-0.10609	53639	0.71029	42759	-0.85454
13600	-27641	-0.10566	31019	0.78296	-40939	-0.84236
13610	11013	-0.10549	95530	0.95736	-20608	-0.86128
13620	65455	-0.10552	-11454	0.90273	-25896	-0.87666
13630	98893	-0.10517	-18750	0.91031	-14857	-0.84354
13640	-20944	-0.10485	11713	0.96596	-17704	-0.81857
13650	17569	-0.10452	27658	10623	-11059	-0.84459
13660	78617	-0.10423	-62355	10918	-26791	-0.79632
13670	39893	-0.10406	-82311	0.78467	-79527	-0.81871
13680	13816	-0.10390	13200	0.80153	-28483	-0.78291
13690	-75424	-0.10347	-27432	0.81020	-73616	-0.76197
13700	28185	-0.10297	-14764	0.74204	-18853	-0.75844
13710	-12965	-0.10277	58065	0.76104	-77945	-0.71047
13720	-15313	-0.10275	28332	0.76912	25962	-0.70991
13730	-44200	-0.10276	12322	0.91889	50354	-0.71209
13740	-62190	-0.10271	-78760	0.82584	12847	-0.65813
13750	-0.23333	-0.10272	-81562	0.73857	21019	-0.68465
13760	12235	-0.10277	-55405	0.84469	-37003	-0.67265
13770	-16547	-0.10278	24750	0.72092	27081	-0.64882
13780	10449	-0.10292	-15854	0.77315	-11700	-0.62429
13790	13400	-0.10301	79641	0.68894	-40190	-0.64271
13800	49585	-0.10331	-11866	0.65976	-11816	-0.64694
13810	18109	-0.10369	0.34914	0.63709	-41714	-0.62329
13820	44237	-0.10417	-72984	0.73652	-19050	-0.64275
13830	-11566	-0.10492	-82160	0.67806	-56311	-0.65545
13840	-36417	-0.10603	71532	0.64765	-65718	-0.61397
13850	19229	-0.10709	34648	0.54403	-45738	-0.58929
13860	-19164	-0.10806	12085	0.55146	12804	-0.60189
13870	42450	-0.10876	10303	0.57821	48327	-0.62124
13880	18279	-0.10937	32765	0.68023	11094	-0.62904
13890	44262	-0.11030	23432	0.69784	-26429	-0.64653
13900	0.88560	-0.11084	26550	0.64543	-13646	-0.64975
13910	72618	-0.11140	-11347	0.61180	-33446	-0.67966
13920	0.37709	-0.11218	-16825	0.57990	31640	-0.64052
13930	-49624	-0.11312	14400	0.58701	32495	-0.61836
13940	0.56679	-0.11424	16273	0.74227	24782	-0.56890
13950	30517	-0.11534	10646	0.76981	40162	-0.57359
13960	20185	-0.11631	90125	0.80494	25290	-0.58485
13970	-10266	-0.11728	-71151	0.88590	77121	-0.62271
13980	-12490	-0.11834	34276	0.86971	-28173	-0.65101
13990	14621	-0.11946	-0.74864	0.95370	-57468	-0.67797
14000	-19346	-0.12048	-60961	10057	18242	-0.74110
14010	-12461	-0.12148	-0.87375	11045	-94145	-0.77205
14020	0.92578	-0.12258	-23299	10686	10149	-0.77201
14030	-50463	-0.12401	14220	10148	12527	-0.74355
14040	85223	-0.12553	-25653	11300	-74562	-0.74489
14050	-44149	-0.12725	-22809	11125	-23091	-0.70682
14060	-0.84734	-0.12883	-60238	0.99098	-23914	-0.73131
14070	-72382	-0.13061	-66363	0.97954	12272	-0.74144
14080	-67966	-0.13229	12688	0.95083	39501	-0.74609
14090	-10473	-0.13392	92561	0.90424	64812	-0.78814
14100	20439	-0.13542	0.49048	0.95004	23628	-0.80342
14110	44294	-0.13689	71908	0.92518	24261	-0.81882
14120	-12879	-0.13846	12980	0.87568	16564	-0.83840
14130	-30404	-0.14038	-18124	0.90738	18994	-0.82904
14140	35670	-0.14224	35420	0.93400	-13300	-0.80058
14150	14135	-0.14408	10570	10719	-0.97655	-0.79403
14160	0.43379	-0.14585	17437	0.98667	90711	-0.77613
14170	36834	-0.14770	-12548	0.95622	-27243	-0.79838
14180	-16461	-0.14953	-18971	0.97681	63076	-0.77544
14190	0.52515	-0.15129	-34452	0.94218	-73866	-0.77429
14200	-0.055931	-0.15288	43074	0.98376	35177	-0.79516
14210	-75578	-0.15452	76857	0.98603	-36048	-0.77362
14220	-69994	-0.15591	57687	10273	-54160	-0.77070
14230	-52054	-0.15737	61502	11186	-10080	-0.79518
14240	68863	-0.15847	81803	11093	20810	-0.80221
14250	-46150	-0.15939	-0.053211	11502	-29980	-0.83417
14260	-64510	-0.16041	41061	10926	62202	-0.89157
14270	13939	-0.16143	62015	11575	-22940	-0.90714
14280	10091	-0.16213	34442	12596	-41739	-0.90645
14290	-26873	-0.16273	22459	11751	-83173	-0.90374
14300	-14734	-0.16312	14627	11441	26676	-0.93007
14310	79622	-0.16347	32904	12105	66184	-0.98834
14320	-68046	-0.16400	70107	11639	33384	-10264
14330	85648	-0.16459	43633	11851	-18804	-10569
14340	-0.70907	-0.16508	10353	13204	-18296	-10695
14350	-79777	-0.16583	29585	12603	-18668	-10650
14360	-75197	-0.16656	78858	12778	36991	-10879
14370	-14586	-0.16711	63161	12363	30461	-10804
14380	-0.38381	-0.16761	-30130	11481	-20120	-10646
14390	-0.19540	-0.16827	12046	11662	-83157	-10731
14400	-48543	-0.16895	16085	11646	23485	-10903
14410	-64725	-0.16974	-74037	10163	67404	-11238
14420	34835	-0.17062	26549	10618	-22897	-11563
14430	11606	-0.17154	0.82706	12482	0.47321	-11444
14440	16330	-0.17238	-10090	12132	-11778	-11619
14450	12430	-0.17320	-0.087149	13353	-36012	-11885
14460	-19757	-0.17405	-71484	12634	22609	-12245
14470	0.086229	-0.17478	23205	12164	34818	-12582
14480	16875	-0.17563	-15915	10386	87443	-12375
14490	-20431	-0.17649	-57390	10284	30012	-12225
14500	-40407	-0.17734	-93891	11095	-40573	-12213
14510	22917	-0.17812	-75997	10766	-43572	-12104
14520	48717	-0.17883	-75440	0.88215	-26550	-11985
14530	14945	-0.17964	-12684	0.85015	17643	-11781
14540	16214	-0.18041	-39527	0.70251	22605	-12003
14550	-14345	-0.18141	56244	0.79153	11389	-12586
14560	13755	-0.18210	41939	0.66418	-94971	-12833
14570	-10947	-0.18265	23825	0.57302	24147	-13148
14580	-12427	-0.18350	29270	0.70316	33423	-13194
14590	0.70080	-0.18437	-91951	0.58691	43153	-13050
14600	-40264	-0.18503	-92969	0.67076	19847	-12983
14610	-42456	-0.18584	-10386	0.73489	13789	-12578
14620	-13495	-0.18655	73275	0.76814	21370	-12600
14630	-27871	-0.18755	15897	0.75981	11010	-11917
14640	-0.66910	-0.18852	-10064	0.49399	-15870	-11787
14650	-33506	-0.18926	-16871	0.43123	67885	-11794
14660	-65170	-0.19029	79805	0.46887	24817	-12024
14670	11246	-0.19120	23277	0.40133	-0.35784	-12472
14680	28081	-0.19221	-65740	0.29613	80076	-12773
14690	41915	-0.19323	13107	0.43262	23811	-12669
14700	-32794	-0.19418	-18094	0.33438	16485	-12680
14710	27133	-0.19510	-40346	0.18184	17287	-12524
14720	10014	-0.19622	-58992	0.17477	-34222	-12499
14730	10705	-0.19708	-19239	0.081738	-46688	-12268
14740	12628	-0.19798	38777	0.14188	53530	-12703
14750	-85308	-0.19876	68890	0.092206	-66310	-13328
14760	-98513	-0.19936	-78237	-0.059136	18094	-13669
14770	-66503	-0.20014	89227	-0.16873	18199	-14183
14780	-15128	-0.20111	-12682	-0.043769	23325	-14158
14790	15318	-0.20231	58418	-0.17498	-69860	-14119
14800	-18664	-0.20345	54331	-0.079183	-11701	-13718
14810	-10282	-0.20449	10663	-0.11765	-24216	-13411
14820	-22729	-0.20536	-0.64867	-0.066596	30221	-13070
14830	-70544	-0.20600	78642	-0.21211	45493	-12997
14840	-0.44221	-0.20655	-15979	-0.36469	21580	-12445
14850	26953	-0.20718	16079	-0.33674	70431	-12692
14860	23516	-0.20777	0.96827	-0.39729	22047	-13184
14870	11022	-0.20839	-0.021803	-0.38802	17942	-13134
14880	-20099	-0.20919	-20474	-0.34902	-20854	-13500
14890	-10944	-0.20979	-19492	-0.32326	16538	-13799
14900	-16071	-0.21037	58851	-0.33750	46269	-13922
14910	-34848	-0.21065	16869	-0.27557	23211	-13694
14920	-72445	-0.21085	-32565	-0.35060	16945	-13607
14930	-0.56047	-0.21101	-53010	-0.44397	18816	-13422
14940	-0.67411	-0.21080	-98632	-0.37828	71826	-13096
14950	-11268	-0.21065	63611	-0.38234	13543	-12769
14960	-37339	-0.21030	0.85149	-0.33096	-0.93379	-12634
14970	12921	-0.20988	-15022	-0.37286	-61785	-12785
14980	-26318	-0.20965	62079	-0.48869	18554	-12530
14990	-40274	-0.20942	-90062	-0.54018	-12792	-12484
15000	10904	-0.20927	-83614	-0.61024	51247	-11832
15010	-52514	-0.20916	-12196	-0.62185	-16756	-11547
15020	13122	-0.20896	10725	-0.74043	34841	-11564
15030	-32731	-0.20848	91707	-0.71988	40321	-11678
15040	-11234	-0.20795	-25778	-0.61430	25164	-11553
15050	-10943	-0.20719	33537	-0.65737	48609	-11507
15060	-17257	-0.20654	10904	-0.65273	56103	-11553
15070	-53469	-0.20578	-64438	-0.66938	37707	-11490
15080	-45979	-0.20506	-24775	-0.76217	-20951	-11734
15090	-23093	-0.20434	71441	-0.59127	36090	-11590
15100	36156	-0.20379	41449	-0.55932	14970	-11500
15110	23304	-0.20336	31083	-0.60134	11762	-11660
15120	27571	-0.20304	-23761	-0.65747	16470	-12050
15130	82815	-0.20256	0.73390	-0.71122	23335	-12208
15140	84022	-0.20212	-29595	-0.98796	69051	-12129
15150	-10268	-0.20167	-10912	-10395	-10248	-12070
15160	82809	-0.20139	56600	-0.93450	16901	-11631
15170	0.14257	-0.20102	42048	-0.99078	19744	-11541
15180	-18939	-0.20070	-17018	-0.82161	25831	-11506
15190	-10250	-0.20037	22022	-0.86819	-46806	-11131
15200	94906	-0.19997	-90822	-0.87238	15850	-10686
15210	20989	-0.19955	0.26992	-0.87173	32793	-10970
15220	47428	-0.19943	0.14975	-0.89803	21322	-10683
15230	-10653	-0.19939	-11970	-0.87499	16908	-10652
15240	-15640	-0.19976	-24788	-0.91380	40324	-10287
15250	0.41584	-0.20021	-11214	-0.84754	28865	-10288
15260	14998	-0.20067	-16802	-0.75849	0.057950	-10905
15270	0.31205	-0.20071	-72344	-0.74819	-27600	-10899
15280	10044	-0.20102	-20352	-0.65014	-24894	-10795
15290	27999	-0.20132	67505	-0.66097	32027	-10660
15300	26224	-0.20157	0.65442	-0.74576	92635	-10423
15310	0.96125	-0.20158	49444	-0.67672	10991	-10226
15320	-31242	-0.20131	-20291	-0.64035	-25856	-10657
15330	-43723	-0.20095	-98977	-0.65821	81693	-10952
15340	-33946	-0.20086	-11567	-0.69534	13416	-11132
15350	-30004	-0.20044	29874	-0.67402	-0.53790	-11140
15360	-28579	-0.19982	21358	-0.63409	-26835	-11283
15370	-86563	-0.19919	43516	-0.52125	94790	-11348
15380	-24633	-0.19844	61785	-0.57776	15997	-11063
15390	-57559	-0.19752	50727	-0.54112	-19765	-10980
15400	-10916	-0.19646	30726	-0.47779	0.39797	-11882
15410	-52989	-0.19511	32009	-0.52483	45530	-12142
15420	-19472	-0.19357	-13715	-0.52673	22344	-12081
15430	-20942	-0.19212	-59907	-0.61412	29688	-12563
15440	-37135	-0.19052	63893	-0.50055	29017	-12527
15450	-41333	-0.18880	-19060	-0.60470	16071	-12729
15460	-63422	-0.18710	-20179	-0.49771	38234	-12925
15470	-63464	-0.18545	-26278	-0.49379	-32747	-13575
15480	-29554	-0.18379	11099	-0.41543	20516	-13973
15490	75953	-0.18244	-10242	-0.43981	-13287	-13875
15500	-0.47282	-0.18120	0.31428	-0.45905	-75783	-13634
15510	11874	-0.18020	10164	-0.51748	-47921	-13701
15520	12513	-0.17920	11358	-0.54408	-57222	-13365
15530	60740	-0.17821	-22033	-0.66088	-46642	-13143
15540	-58979	-0.17721	13710	-0.73508	-36854	-13041
15550	0.50480	-0.17575	-13518	-0.76663	-29190	-12919
15560	-70000	-0.17439	75584	-0.83128	-32515	-12740
15570	-15886	-0.17310	46481	-0.79214	31125	-12476
15580	16116	-0.17133	-15997	-0.79544	-18953	-12359
15590	-27015	-0.16991	66389	-0.71757	59968	-12166
15600	38167	-0.16850	-88715	-0.86853	18274	-11942
15610	0.86068	-0.16703	-87446	-0.98126	27177	-12020
15620	64144	-0.16568	19706	-10597	-13661	-12170
15630	-0.75649	-0.16425	-13823	-0.94942	-22678	-11975
15640	-0.43905	-0.16285	12580	-0.91296	19030	-11492
15650	33545	-0.16169	52760	-0.96324	-10115	-11171
15660	30089	-0.16023	-65458	-11061	-11770	-11191
15670	-43260	-0.15881	-17765	-0.97574	-41113	-10994
15680	-78248	-0.15742	0.86150	-0.89357	-30056	-10880
15690	11847	-0.15613	-10228	-0.96175	10074	-10887
15700	59026	-0.15486	53920	-0.94902	-0.67385	-10725
15710	29390	-0.15351	0.32725	-10163	0.10283	-10596
15720	-12784	-0.15193	11900	-10075	34511	-10359
15730	30001	-0.15078	10200	-10797	28790	-0.98990
15740	0.22697	-0.14961	-0.24125	-12037	-98307	-0.97476
15750	35235	-0.14836	-57964	-12265	-14149	-0.98722
15760	0.54773	-0.14718	71492	-12187	-84831	-10376
15770	0.90208	-0.14599	40738	-12064	-21839	-10426
15780	-68758	-0.14441	35662	-10270	25298	-10586
15790	-17947	-0.14286	-25021	-11472	-71822	-10313
15800	14913	-0.14130	-96319	-10717	67468	-10521
15810	57399	-0.13984	-12143	-10951	-33857	-10602
15820	36092	-0.13847	-12858	-10982	-94326	-10643
15830	78962	-0.13692	54476	-11280	-20539	-10971
15840	10354	-0.13513	53305	-11289	13913	-10946
15850	34037	-0.13341	-35028	-13114	20118	-11597
15860	-51698	-0.13199	49343	-11301	33651	-11729
15870	0.028783	-0.13051	47995	-11426	-12855	-11948
15880	19135	-0.12893	-0.32551	-11214	-25762	-12313
15890	-50543	-0.12734	-54052	-11510	94316	-12859
15900	17829	-0.12589	-10190	-11614	20227	-12955
15910	-14219	-0.12443	-11103	-11701	18110	-13116
15920	-41949	-0.12284	-74460	-11919	16751	-13385
15930	-31811	-0.12127	42619	-11689	-13509	-13689
15940	-31039	-0.12001	-0.56960	-13677	0.85920	-13906
15950	-34212	-0.11866	-37149	-13470	25505	-13672
15960	-66615	-0.11772	-19629	-12188	0.69250	-13174
15970	65791	-0.11676	95809	-11686	34249	-12990
15980	47930	-0.11564	37365	-12252	67862	-12767
15990	94158	-0.11458	58026	-12556	15218	-12576
16000	-15173	-0.11351	44291	-13243	18553	-12566
16010	-13680	-0.11221	-90412	-13923	-45139	-12704
16020	-13405	-0.11095	10366	-14906	-26515	-13276
16030	-28732	-0.10977	-98073	-12869	-43604	-13886
16040	38208	-0.10839	-47216	-11400	-98032	-14222
16050	-72930	-0.10705	-14548	-11786	-16897	-14316
16060	45748	-0.10564	-79139	-10467	-11014	-15314
16070	-25923	-0.10437	-94413	-10502	-20909	-15954
16080	-35006	-0.10305	-0.40576	-11092	-12971	-16084
16090	12161	-0.10197	-16680	-12069	56771	-16169
16100	37151	-0.10074	-13841	-11915	71389	-16072
16110	-0.49343	-0.099298	-0.011030	-10952	-44374	-16218
16120	0.95958	-0.097769	90178	-0.99177	-10719	-16524
16130	-84150	-0.095977	33456	-10052	-12005	-16823
16140	-0.59534	-0.094116	13827	-10819	24961	-17117
16150	-75147	-0.092408	54392	-11177	44419	-17137
16160	-78197	-0.090567	-82081	-12389	31243	-16885
16170	16829	-0.088832	48000	-12499	10173	-16968
16180	-13118	-0.087024	-28977	-12410	24223	-16544
16190	-11859	-0.085223	-15293	-12170	36708	-16268
16200	-15345	-0.083545	-91286	-11470	96263	-16393
16210	-71667	-0.081942	-22582	-12902	10586	-16861
16220	-91926	-0.080294	51303	-12709	11576	-17343
16230	81409	-0.078632	-29746	-12148	-21176	-17179
16240	16495	-0.076821	61027	-13441	-21790	-17145
16250	-12196	-0.075030	-55357	-13283	-32218	-16713
16260	-41456	-0.073231	-17141	-13906	-73512	-17015
16270	-70776	-0.071957	-27731	-13688	-86628	-17338
16280	11979	-0.070727	-12504	-14622	-27143	-17664
16290	82638	-0.069601	-0.69650	-15707	-45913	-18316
16300	10849	-0.068458	84125	-14757	-21696	-18860
16310	11025	-0.067365	0.89955	-14834	-19237	-18836
16320	18036	-0.066380	-56611	-14842	13796	-18629
16330	-10787	-0.065308	56538	-15466	41434	-18832
16340	78723	-0.064136	62435	-16126	15242	-18937
16350	27108	-0.063085	51250	-17157	24318	-18897
16360	-11490	-0.062172	-43345	-17161	-27209	-18727
16370	13365	-0.061355	-91592	-17477	17371	-18454
16380	13683	-0.060678	12483	-17624	22923	-18795
16390	53502	-0.060112	-90725	-16964	38154	-19349
16400	11638	-0.059781	25629	-16364	14622	-19625
16410	-19084	-0.059728	75977	-16267	13295	-19237
16420	14325	-0.059744	-75118	-15565	-38137	-19088
16430	22538	-0.059666	14135	-15631	-16472	-18848
16440	-48879	-0.059778	-14449	-16161	23238	-18329
16450	-51061	-0.059986	12932	-15169	-43238	-17923
16460	-69748	-0.060241	-14410	-14987	-63285	-18121
16470	52435	-0.060513	-83151	-14578	-29202	-17927
16480	-70546	-0.060946	-92824	-14976	-19885	-17552
16490	-32911	-0.060899	0.46670	-13463	-27504	-17839
16500	19468	-0.060791	-45550	-13576	-26310	-17905
16510	-0.46737	-0.060558	-34325	-13370	-10374	-17841
16520	-57823	-0.060468	-64809	-12721	12010	-18150
16530	97706	-0.060376	53469	-12433	25827	-18448
16540	-23661	-0.060369	-59284	-12686	78922	-19403
16550	-25458	-0.060660	-34744	-11931	37452	-19756
16560	-11760	-0.060950	10845	-12648	-11966	-19556
16570	13353	-0.061415	-39916	-10888	-18244	-19570
16580	84948	-0.062250	0.031721	-10480	-13722	-19331
16590	-0.90067	-0.062800	-10335	-11171	-44877	-19398
16600	10689	-0.063294	80796	-11221	-41335	-19450
16610	76366	-0.063485	27517	-12120	-42272	-19298
16620	10159	-0.063658	-33630	-13179	33546	-19765
16630	0.20675	-0.064045	-11285	-12048	16797	-19988
16640	-78093	-0.064612	77423	-11975	17228	-20048
16650	-26965	-0.065259	-63300	-10592	13755	-20318
16660	24687	-0.065906	-15096	-0.95805	-77574	-20312
16670	64245	-0.066084	-13788	-0.97026	-18547	-19441
16680	-71590	-0.066038	87080	-0.96655	29888	-19033
16690	40334	-0.066062	-0.27846	-0.96824	-56037	-18887
16700	57369	-0.066265	90370	-10002	71639	-18833
16710	34044	-0.066476	55773	-0.93586	32711	-18940
16720	-91427	-0.066752	-69188	-0.92763	-14150	-19308
16730	-10913	-0.066670	17777	-0.87577	24434	-19476
16740	-56853	-0.066691	-52333	-0.74782	15924	-19166
16750	-16940	-0.066798	39855	-0.72793	36839	-19247
16760	-13109	-0.067144	34410	-0.64795	58701	-19576
16770	50877	-0.067589	-12035	-0.59949	0.86812	-19909
16780	0.76261	-0.068405	-18308	-0.54773	11073	-19801
16790	87964	-0.069130	11764	-0.52415	0.19049	-19822
16800	64469	-0.069824	-70095	-0.50088	-0.15304	-19964
16810	-39697	-0.070378	61826	-0.57117	19952	-20299
16820	13314	-0.071010	-0.51015	-0.64994	-17793	-21010
16830	26054	-0.071833	15012	-0.83080	18328	-21206
16840	10654	-0.072819	66191	-0.83238	-39853	-21579
16850	12189	-0.073673	73490	-0.71984	-47342	-21953
16860	99287	-0.074264	-92764	-0.66442	-14041	-21937
16870	55249	-0.074953	19026	-0.62218	-17151	-22215
16880	11347	-0.075640	-35065	-0.52342	-21690	-22493
16890	-93513	-0.076254	12583	-0.58810	-21197	-22659
16900	45846	-0.076868	-12056	-0.55092	-44485	-22325
16910	37046	-0.077754	67386	-0.64064	-14367	-22963
16920	-42806	-0.078697	48599	-0.68088	-35312	-23603
16930	67884	-0.079488	-60475	-0.81542	-17874	-24282
16940	-15009	-0.080429	21903	-0.82762	21384	-24826
16950	0.057245	-0.081257	-12110	-0.89365	17353	-24970
16960	-13453	-0.081649	-10855	-0.92626	97574	-24540
16970	60882	-0.082024	-60615	-0.93428	-26218	-24913
16980	0.93244	-0.082420	-82467	-0.98723	15594	-25091
16990	-25500	-0.082738	93958	-10147	36168	-25762
17000	-88243	-0.083084	-0.45506	-0.92926	33034	-26259
17010	-14971	-0.083341	-0.26507	-0.95685	20777	-26411
17020	12415	-0.083505	-0.46790	-0.94130	34108	-26482
17030	-93930	-0.083711	-18444	-0.86034	15760	-26805
17040	11050	-0.084059	-12560	-0.95255	28822	-26880
17050	-25700	-0.084370	0.50375	-0.95509	-91175	-27531
17060	29711	-0.084776	-16691	-0.84153	56181	-27537
17070	42840	-0.085154	92948	-0.83616	12477	-27344
17080	-25830	-0.085694	-0.17300	-0.89342	18080	-27098
17090	-40137	-0.086005	90993	-0.85077	-21510	-27051
17100	0.83409	-0.086363	41203	-11012	-33164	-26964
17110	-13815	-0.086590	-94689	-0.98681	49933	-26589
17120	11331	-0.086874	-11694	-0.79846	67160	-26562
17130	85938	-0.087215	-17083	-0.74252	45149	-26680
17140	-12457	-0.087772	10165	-0.68436	24711	-26366
17150	98483	-0.088030	13312	-0.54816	16381	-25954
17160	57029	-0.088110	47428	-0.44392	-27616	-26354
17170	-11919	-0.088044	68243	-0.50323	-0.60175	-26932
17180	-21124	-0.087986	32989	-0.41160	38042	-27327
17190	-44548	-0.088033	-44784	-0.52565	17255	-27523
17200	58586	-0.088188	-69088	-0.61278	-79267	-27380
17210	-21966	-0.088355	10384	-0.78409	-74507	-27594
17220	-14086	-0.088422	-19226	-0.80068	-50551	-27903
17230	10607	-0.088368	-70894	-0.66286	-99742	-27863
17240	26855	-0.088184	54092	-0.65435	-23647	-27583
17250	-74966	-0.087798	-47881	-0.63991	-57055	-26729
17260	65669	-0.087476	-35178	-0.76390	-32206	-26756
17270	35241	-0.087236	-56947	-0.91641	19785	-26569
17280	-10623	-0.087120	40141	-0.96847	62126	-26519
17290	-84566	-0.086963	11499	-11642	15785	-26340
17300	-24193	-0.086850	-66700	-11912	21128	-26127
17310	-74891	-0.086746	11385	-11118	30626	-25745
17320	-76533	-0.086639	48723	-10903	30861	-25601
17330	66082	-0.086937	66251	-11221	-20614	-25444
17340	15702	-0.087119	-0.83973	-10282	-15924	-25117
17350	13489	-0.087321	20439	-0.98296	-66688	-25273
17360	0.66644	-0.087549	28140	-10061	74414	-24637
17370	-74191	-0.087772	65942	-10444	22500	-24438
17380	15478	-0.087830	71205	-10984	10887	-24540
17390	-54330	-0.087839	-13912	-10228	17873	-24467
17400	78454	-0.087851	-14081	-10726	-77834	-23998
17410	-72910	-0.087754	36749	-10263	85916	-24135
17420	-12422	-0.087818	-40641	-10847	38296	-24416
17430	92240	-0.087717	16998	-11680	-16248	-24818
17440	0.62657	-0.087499	33433	-10700	-19698	-24605
17450	51024	-0.087162	-46287	-11285	-54214	-25021
17460	36717	-0.086860	-20063	-0.99367	-32617	-25127
17470	45768	-0.086479	-71803	-10963	-20523	-25244
17480	96673	-0.085916	28847	-11939	-45650	-25334
17490	48573	-0.085633	-88513	-12212	43793	-25337
17500	61071	-0.085476	-87259	-11788	-29116	-25653
17510	18560	-0.085234	-28923	-12331	-21060	-26264
17520	77657	-0.084816	13516	-13241	-58972	-26447
17530	-15415	-0.084339	82435	-13811	-14767	-26714
17540	15844	-0.083740	25200	-13723	-10549	-26724
17550	18450	-0.082863	55246	-13754	-30377	-26892
17560	-69187	-0.082008	-17800	-13489	-17884	-27013
17570	-0.28843	-0.080929	-14356	-12882	-21123	-26999
17580	21470	-0.079929	0.92982	-13515	-38437	-26985
17590	-21978	-0.079101	-52652	-13030	-68271	-26827
17600	61045	-0.078525	87248	-14326	-21867	-26861
17610	98390	-0.077946	49879	-13812	-50407	-27544
17620	26778	-0.077255	72106	-14217	-16451	-28013
17630	54373	-0.076457	-11607	-14816	-32382	-28383
17640	19560	-0.075498	-14055	-14972	-54352	-28455
17650	77913	-0.074371	-56281	-14120	-45111	-28520
17660	37202	-0.073032	-77476	-14256	21689	-28861
17670	50213	-0.071784	-46087	-14173	0.34267	-29058
17680	70709	-0.070754	-22409	-16088	67208	-29225
17690	-0.61926	-0.069639	11792	-16198	41254	-29767
17700	-17218	-0.068558	-60961	-16347	-77279	-30277
17710	-36089	-0.067578	-36407	-16846	-27783	-30454
17720	-0.46414	-0.066434	-10490	-17017	65464	-30326
17730	-83412	-0.065256	-60568	-18747	32947	-30519
17740	32703	-0.063819	-71710	-18453	18998	-31151
17750	87953	-0.062530	-30178	-18463	11833	-31473
17760	-71726	-0.061000	-17149	-18225	-91440	-31922
17770	-16961	-0.059396	-0.24807	-18647	-97693	-31789
17780	-85899	-0.057724	-34437	-19960	-25746	-32258
17790	15469	-0.056149	0.067985	-21434	-0.69289	-31936
17800	-58795	-0.054512	-59374	-21390	16642	-32076
17810	89417	-0.052861	-0.86367	-21343	-0.79168	-31943
17820	11741	-0.051293	-27310	-19386	-13951	-31752
17830	80902	-0.049440	99205	-19531	29777	-31921
17840	79950	-0.047711	45044	-20701	-29373	-32313
17850	15077	-0.045992	-10664	-20162	-17019	-32421
17860	17171	-0.044349	-12239	-19166	-71824	-32747
17870	11512	-0.042692	-22259	-19382	-49282	-33175
17880	27314	-0.041062	-98523	-19513	-50049	-33285
17890	-0.39675	-0.039646	71049	-19625	-32505	-33037
17900	12327	-0.038342	-11737	-19489	-13739	-32742
17910	10327	-0.036967	95822	-20281	-19458	-32663
17920	95051	-0.035911	-72350	-19803	-24265	-33184
17930	-64470	-0.034771	87697	-20401	-26362	-33559
17940	-27728	-0.033388	44682	-21544	40187	-33705
17950	12487	-0.031989	73621	-20186	19193	-34153
17960	33594	-0.030929	-0.058658	-21349	-21238	-34300
17970	-83798	-0.029972	-16621	-22947	-18634	-33857
17980	14589	-0.028822	16586	-23359	13027	-34206
17990	15813	-0.027544	83932	-24342	-26437	-34316
18000	64208	-0.025972	-41937	-25504	-36239	-34574
18010	-42535	-0.024538	10091	-24970	30103	-34754
18020	-12150	-0.023253	-91284	-26041	-23464	-34642
18030	31013	-0.021840	14777	-25299	-18894	-34857
18040	-77983	-0.020388	47980	-26848	10804	-34753
18050	-91940	-0.019107	-23114	-27840	13549	-34942
18060	0.091628	-0.017642	-15068	-27978	28592	-35140
18070	17460	-0.016110	-77110	-29702	12664	-34939
18080	19876	-0.014323	-13817	-29052	-38082	-34881
18090	11292	-0.012466	-60441	-29507	-25013	-35281
18100	49017	-0.010568	16912	-28265	20292	-35684
18110	35786	-0.0088233	-17011	-27888	-29427	-36197
18120	11744	-0.0070362	-26554	-27802	-16340	-36587
18130	-56377	-0.0055890	-0.10017	-29042	-32453	-36705
18140	-0.27185	-0.0040068	-57779	-28855	-32584	-37133
18150	-14040	-0.0027689	-54685	-27019	22263	-37498
18160	-48512	-0.0015939	-93200	-27520	39083	-37634
18170	-13409	-0.00063087	-12371	-26830	25612	-37667
18180	-27363	0.00034274	-86321	-26083	-31888	-37600
18190	23536	0.0013529	-15912	-25670	-77177	-37258
18200	51073	0.0023302	70994	-26017	-12749	-36479
18210	-55909	0.0035233	11110	-26640	-25001	-36430
18220	-81014	0.0046981	-26882	-25282	82185	-36319
18230	-46629	0.0059735	-16250	-24731	43455	-36400
18240	12272	0.0073337	-74228	-24764	11928	-36416
18250	60606	0.0085122	0.92399	-24244	31500	-36335
18260	0.35561	0.0099194	82215	-24914	12136	-36648
18270	0.71988	0.011554	0.22404	-25876	-59570	-36849
18280	88012	0.013330	0.80063	-26586	-35738	-37374
18290	-55858	0.015276	10346	-26022	-40019	-37903
18300	-25721	0.017174	-0.41763	-25822	-34031	-38326
18310	80488	0.018967	-53855	-25427	-37984	-38695
18320	10057	0.020562	-50380	-25153	-30910	-38990
18330	-93405	0.022166	-47019	-25826	-27242	-38745
18340	33948	0.023622	-10468	-25150	18318	-38745
18350	-75405	0.025078	-32596	-25115	18974	-38333
18360	-17145	0.026590	52484	-25267	-90162	-38094
18370	-68350	0.028005	-19326	-23600	-14311	-37591
18380	-94169	0.029305	-50234	-23280	-37203	-37128
18390	-94033	0.030526	-0.65708	-22460	25411	-36667
18400	55944	0.031791	-53354	-22946	0.32906	-36090
18410	-58326	0.032835	-68954	-22441	-17195	-36376
18420	-55124	0.033921	12722	-21609	-14377	-37073
18430	0.99569	0.034725	14399	-21619	-31996	-37348
18440	-24740	0.035622	-0.88670	-21589	-49402	-37776
18450	-41787	0.036561	-85871	-21511	-10491	-38672
18460	0.18932	0.037526	-74063	-20562	11098	-38974
18470	-11256	0.038407	-30670	-21718	12470	-38711
18480	17421	0.039324	18971	-22024	-17974	-39196
18490	-20781	0.040402	-89428	-21783	13464	-39647
18500	12119	0.041561	-90611	-22165	12377	-40124
18510	-13685	0.042478	-13372	-22516	25580	-40403
18520	-12039	0.043580	47449	-22822	23667	-40466
18530	-0.37714	0.044554	-29285	-23252	-26450	-40524
18540	50432	0.045400	0.13959	-21643	-20758	-40426
18550	24194	0.046161	-96485	-20777	-14899	-40181
18560	-48653	0.046751	-11781	-20267	-19012	-40467
18570	-12577	0.047356	-20426	-20196	50758	-40774
18580	-34531	0.048111	0.0044190	-20367	21117	-40979
18590	-93282	0.049059	-11181	-19372	36473	-41473
18600	85144	0.050214	19995	-19917	-31259	-42116
18610	0.91204	0.051344	-37780	-19212	-19869	-41995
18620	12693	0.052349	36299	-18363	18813	-42057
18630	-0.26640	0.053347	0.35154	-17016	10334	-41916
18640	-29969	0.054307	-14042	-17672	-51778	-41834
18650	-63687	0.055147	-90267	-18177	-11762	-41630
18660	91785	0.055702	-10135	-17648	-18313	-41546
18670	65576	0.056105	-87315	-16759	37913	-41322
18680	-81723	0.056735	54543	-16440	32644	-41035
18690	56788	0.057464	40540	-15756	97294	-40621
18700	-67281	0.058306	-40380	-14508	89425	-40256
18710	49389	0.059302	10518	-14908	-69594	-40394
18720	-28377	0.060220	35421	-14458	-38835	-40678
18730	26113	0.061093	12457	-13315	25834	-41116
18740	69659	0.061941	-57444	-13372	0.76897	-41540
18750	-12131	0.062841	-89835	-13601	96348	-41882
18760	-37274	0.063654	-32663	-13177	10353	-42448
18770	-80808	0.064468	54587	-13861	-31557	-42394
18780	-13510	0.065442	20434	-13632	-38486	-42637
18790	-53845	0.066531	-26769	-14197	-16365	-42505
18800	-19132	0.067363	71588	-13726	48050	-42322
18810	-14405	0.068186	-11482	-12492	-11492	-42308
18820	0.39009	0.069156	-24647	-13180	17086	-41829
18830	-0.85783	0.069773	-35602	-14099	19021	-41474
18840	39928	0.070539	12597	-14071	32870	-40600
18850	-32661	0.071130	-46084	-12547	-23435	-40261
18860	-61687	0.071696	-98434	-13049	-29715	-40358
18870	32818	0.072263	-10594	-14498	-36099	-40531
18880	-46038	0.072962	-0.84000	-14563	-33427	-41114
18890	-0.55217	0.073926	-65496	-15462	-97586	-41417
18900	-47778	0.074968	-52620	-14987	-20441	-41227
18910	45637	0.076016	48750	-15805	12831	-40862
18920	-10466	0.077259	-38334	-14485	-36869	-40471
18930	0.84869	0.078477	93092	-14179	95806	-40586
18940	-13162	0.079508	62647	-13615	-24342	-40817
18950	-35780	0.080412	14601	-12795	-22669	-41202
18960	44939	0.081244	17567	-12259	-19513	-41487
18970	10628	0.082065	86970	-12503	-16492	-41736
18980	13670	0.082992	-24677	-12512	-25334	-41772
18990	0.50881	0.083720	28060	-11730	-32840	-41202
19000	-15092	0.084145	23717	-10856	-32261	-40784
19010	13105	0.084558	-80847	-10948	-23203	-40949
19020	53475	0.085018	13891	-0.88775	11232	-41203
19030	80653	0.085152	-10366	-0.90957	65466	-41271
19040	-18524	0.085365	18381	-0.88283	16852	-40975
19050	-53637	0.085694	-0.31645	-0.72348	-41808	-40481
19060	50373	0.085646	11605	-0.58204	-30320	-40356
19070	55747	0.085685	51210	-0.58965	-25966	-40130
19080	-43571	0.085468	-0.62481	-0.64970	-46701	-40138
19090	-22620	0.085290	51927	-0.60986	63495	-40682
19100	-0.18244	0.085248	-79808	-0.75537	-66008	-41382
19110	24344	0.084873	-11288	-0.62209	-15843	-41265
19120	91851	0.084557	-11105	-0.77733	-10715	-41458
19130	-72068	0.084563	38840	-10155	58966	-41771
19140	94964	0.084659	-54764	-0.91468	-16584	-42255
19150	-23198	0.085012	-15860	-10057	-27556	-42184
19160	-53963	0.085261	68220	-0.92726	-10350	-42216
19170	87283	0.085661	-53872	-0.96007	-22777	-42436
19180	-39587	0.085891	-38414	-0.97883	-22795	-42042
19190	-16745	0.086024	-26260	-10708	-45962	-41722
19200	45934	0.085957	-0.16323	-11660	-95838	-41387
19210	63316	0.085479	10104	-10965	-86608	-41549
19220	82120	0.085055	-81642	-0.96571	-12870	-41571
19230	10499	0.084572	-97324	-0.97106	46417	-40999
19240	0.15101	0.083865	-75394	-10640	-22467	-40694
19250	19246	0.083082	-25812	-10035	-24508	-41025
19260	42231	0.081892	33952	-0.95716	-44104	-40801
19270	15173	0.080879	88494	-0.84546	-63670	-40809
19280	-85419	0.080023	35292	-0.83030	65092	-40492
19290	-66118	0.078933	-36933	-0.79060	-28474	-39750
19300	33783	0.078009	93533	-0.56059	-34027	-39750
19310	-18432	0.077020	-11175	-0.48513	-30690	-39988
19320	-78248	0.076489	-20427	-0.42941	-40507	-40295
19330	42549	0.076402	15012	-0.35899	-44061	-41003
19340	-57591	0.076369	-0.48087	-0.22723	-14925	-40691
19350	61564	0.076324	0.96785	-0.30804	-83223	-40342
19360	72404	0.076086	67572	-0.33287	-99513	-40073
19370	-43171	0.075877	-16811	-0.25780	-12432	-40535
19380	93752	0.075600	51444	-0.21760	-27967	-41046
19390	-24689	0.075306	-0.38649	-0.18269	-25605	-41317
19400	-88371	0.075097	91282	-0.13886	-34532	-41630
19410	-10404	0.075084	-39209	-0.11318	-28471	-42088
19420	-71721	0.075014	-31519	-0.19110	17885	-42466
19430	14328	0.075126	0.48600	-0.14021	-27903	-42281
19440	73636	0.075200	60115	-0.076039	-39733	-42590
19450	14192	0.074979	76431	0.044400	-41545	-42372
19460	-28699	0.074811	-11964	0.014734	24124	-42107
19470	-0.82501	0.074866	0.077388	-0.097060	25301	-42382
19480	78163	0.075015	10902	-0.17012	29898	-42610
19490	21042	0.074926	40228	-0.13127	-16185	-42652
19500	76733	0.074849	0.75821	-0.22324	-25356	-42702
19510	-13806	0.074887	0.22892	-0.21926	-34260	-42187
19520	-15123	0.074694	54470	-0.28151	-74373	-41684
19530	-15888	0.074834	11913	-0.23228	-21631	-41859
19540	30595	0.074889	-80359	-0.22364	-52452	-42174
19550	-49635	0.074901	-36706	-0.23002	31510	-42363
19560	-48653	0.075152	44823	-0.37890	-29475	-42433
19570	81301	0.075394	35054	-0.39020	-18099	-42535
19580	19895	0.076003	-61353	-0.43887	19072	-42614
19590	-56606	0.076651	-69750	-0.36007	-45015	-42788
19600	-0.14493	0.077113	75064	-0.38277	49521	-43120
19610	-13172	0.077705	53216	-0.31474	82805	-43538
19620	0.11516	0.078259	0.28233	-0.29324	38448	-43628
19630	24390	0.078698	-38034	-0.34825	-49688	-44025
19640	-14829	0.079091	42719	-0.39192	-0.44172	-44335
19650	-63839	0.079406	-0.59624	-0.47784	40660	-44403
19660	55329	0.079708	-65360	-0.44496	-23169	-44476
19670	93916	0.080128	-14190	-0.49853	-13813	-44644
19680	48388	0.080466	-40184	-0.54944	21579	-44403
19690	-79741	0.080586	-68338	-0.61953	27644	-44225
19700	10020	0.080570	-11300	-0.63508	-62753	-44514
19710	-0.44090	0.080825	33408	-0.77638	-24668	-44450
19720	14392	0.080811	-57554	-0.76270	19053	-44520
19730	0.95432	0.080593	-12862	-0.65790	-43695	-44004
19740	12739	0.080250	-21973	-0.58743	-43579	-43974
19750	-88691	0.079974	-12502	-0.61337	-39822	-43971
19760	20634	0.079732	-61399	-0.64736	-33104	-44165
19770	0.092324	0.079560	-60768	-0.62785	-21275	-44635
19780	-19519	0.079234	-18944	-0.56116	-14832	-45118
19790	-25599	0.079041	57098	-0.54054	25229	-45372
19800	28113	0.078826	-45737	-0.56149	11957	-45137
19810	-0.17522	0.078452	-21441	-0.42429	-15955	-44979
19820	-16349	0.078047	90588	-0.44960	-11614	-44537
19830	0.13995	0.078025	10845	-0.71106	41114	-44471
19840	0.34531	0.078095	11690	-0.84784	36579	-44649
19850	96534	0.078370	-13308	-0.70414	-19237	-44920
19860	23406	0.078763	-17091	-0.74701	-54481	-44747
19870	28944	0.079272	91662	-0.74185	-16757	-44995
19880	11400	0.079774	0.65511	-0.83082	-13233	-44974
19890	0.79641	0.080216	41695	-0.78270	-34040	-44297
19900	-10012	0.080770	29410	-0.80442	-98227	-44269
19910	-42768	0.081386	15551	-0.85357	0.62191	-44362
19920	75002	0.082052	-58005	-0.71452	0.099605	-44549
19930	-35534	0.082740	-92122	-0.80349	-15601	-44483
19940	-11428	0.083617	33427	-0.84925	27968	-44482
19950	13298	0.084523	-39144	-0.68986	-14322	-44531
19960	11948	0.085527	31849	-0.68730	-27758	-44673
19970	71709	0.086630	67864	-0.65268	40836	-44578
19980	21286	0.087612	23606	-0.46798	-83896	-44476
[truncated: 86,601 more rows]

## Sheet: Figure 3
xTense	Force Tense	Force Tense Smooth	xEnergyTense	EnergyTense	xFlaccid	Force Flaccid	Force Flaccid Smooth	xEnergyFlaccid	EnergyFlaccid	xTense	GammaTense	GammaSmoothTense	KappaTense	KappaSmoothTense	xFlaccid	GammaFlaccid	GammaSmoothFlaccid	KappaFlaccid	KappaSmoothFlaccid	xTense	TauTense	TauTenseSmoothed	xFlaccid	TauFlaccid	TauFlaccidSmoothed	xTense	Mean Tense	sMean Tense	xFlaccid	MeanFlaccid	sMeanFlaccid
-14939	-0.35610	0.023055	0.0000	-0.00014471	-20000	0.35460	0.013754	0.0000	0.00022500	-14939	99387	88987	61000	60902	-15320	80063	80779	12590	14477	0.0000	0.15368	0.13782	0.0000	0.63594	0.54770	0.033333	0.10689	0.045317	-14728	0.10058	0.024474
-14938	-0.36977	0.030473	0.00010000	0.0678	-19998	-0.14673	0.014907	0.00020000	0.00022480	-14839	87603	89010	56784	60914	-15120	77728	80804	13871	14495	0.0100000	0.14551	0.13783	0.020000	0.56034	0.54767	0.066667	0.080526	0.050695	-14456	0.050833	0.014739
-14937	0.11353	0.035353	0.00020000	0.2571	-19996	0.24749	0.019892	0.00040001	-0.98298	-14739	79867	89079	58538	60950	-14920	81491	80876	14888	14547	0.020000	0.12869	0.13785	0.040000	0.54736	0.54757	0.10000	0.094249	0.060276	-14185	0.12870	0.032546
-14936	-0.36317	0.034066	0.00030000	-0.14121	-19994	-0.033309	0.025875	0.00060001	-0.00069831	-14639	92246	89191	58742	61009	-14720	78387	80988	12209	14626	0.030000	0.14812	0.13789	0.060000	0.64202	0.54742	0.13333	0.090304	0.040987	-13913	0.089769	0.020045
-14935	0.17342	0.037307	0.00040001	-0.00020519	-19992	0.072246	0.028420	0.00080002	-0.0013522	-14539	84945	89345	68656	61092	-14520	81828	81128	14006	14723	0.040000	0.11670	0.13794	0.080000	0.58425	0.54722	0.16667	0.052124	0.061608	-13641	0.12113	0.026182
-14934	-10714	0.033336	0.00050001	-0.00041748	-19990	0.32867	0.027575	0.0010000	-0.0021458	-14439	94591	89539	59864	61196	-14320	82440	81284	15717	14827	0.050000	0.14904	0.13801	0.10000	0.52452	0.54701	0.20000	0.12250	0.069516	-13369	0.096258	0.012747
-14933	0.33944	0.037542	0.00060001	-0.00080580	-19988	0.46272	0.033104	0.0012000	-0.0032505	-14339	85674	89767	59306	61321	-14120	83892	81441	16870	14926	0.060000	0.13626	0.13807	0.12000	0.49730	0.54679	0.23333	0.098958	0.064609	-13097	0.072463	0.030298
-14932	0.48962	0.043371	0.00070001	-0.0013784	-19986	-0.34026	0.030052	0.0014000	-0.0043635	-14239	92683	90025	66707	61467	-13920	82108	81589	16589	15011	0.070000	0.13105	0.13814	0.14000	0.49494	0.54660	0.26667	0.12670	0.067345	-12826	0.11140	0.022902
-14931	0.13072	0.044955	0.00080001	-0.0021328	-19984	0.096008	0.024057	0.0016000	-0.0052248	-14139	79054	90306	63529	61633	-13720	81035	81718	13081	15076	0.080000	0.11737	0.13820	0.16000	0.61950	0.54644	0.30000	0.098703	0.055599	-12554	0.077872	0.019224
-14930	-0.52514	0.047697	0.00090001	-0.0029001	-19982	-0.43207	0.023756	0.0018000	-0.0060044	-14039	89681	90603	58689	61816	-13520	81728	81823	17875	15117	0.090000	0.14413	0.13824	0.18000	0.45723	0.54633	0.33333	0.086210	0.057662	-12282	0.13520	0.040073
-14929	0.71993	0.040701	0.0010000	-0.0037190	-19980	-0.40349	0.024449	0.0020000	-0.0067325	-13939	95533	90906	57627	62016	-13320	82809	81902	17265	15136	0.10000	0.15637	0.13826	0.20000	0.47963	0.54627	0.36667	0.084831	0.068583	-12010	0.082197	0.015919
-14928	0.37090	0.041337	0.0011000	-0.0046942	-19978	0.38160	0.024567	0.0022000	-0.0073749	-13839	96628	91207	60846	62229	-13120	81942	81957	16376	15135	0.11000	0.14979	0.13824	0.22000	0.50038	0.54628	0.40000	0.12011	0.064941	-11738	0.10707	0.013243
-14927	0.024807	0.040775	0.0012000	-0.0057984	-19976	-0.22387	0.026143	0.0024000	-0.0077903	-13739	96241	91495	66130	62451	-12920	83414	81992	11678	15121	0.12000	0.13727	0.13819	0.24000	0.71427	0.54633	0.43333	0.22500	0.062883	-11466	0.049751	0.020835
-14926	0.42880	0.035962	0.0013000	-0.0067958	-19974	-0.23223	0.027854	0.0026000	-0.0082158	-13639	87074	91759	57298	62676	-12720	82735	82014	13848	15100	0.13000	0.14334	0.13809	0.26000	0.59747	0.54643	0.46667	0.17523	0.047558	-11195	0.12222	0.021786
-14925	0.062933	0.033660	0.0014000	-0.0077396	-19972	0.41155	0.027930	0.0028001	-0.0087114	-13539	93432	91989	59407	62897	-12520	82773	82029	14351	15076	0.14000	0.14834	0.13795	0.28000	0.57676	0.54654	0.50000	0.18414	0.044554	-10923	0.10707	0.034129
-14924	-0.22292	0.029078	0.0015000	-0.0087081	-19970	0.12021	0.024907	0.0030001	-0.0093940	-13439	86441	92175	64680	63107	-12320	80699	82042	13540	15054	0.15000	0.12605	0.13777	0.30000	0.59602	0.54666	0.53333	0.28443	0.059107	-10651	0.080035	0.022954
-14923	0.51627	0.032045	0.0016000	-0.0095297	-19968	0.071404	0.021641	0.0032001	-0.010214	-13339	90461	92307	62505	63295	-12120	79620	82058	18286	15036	0.16000	0.13651	0.13755	0.32000	0.43541	0.54675	0.56667	0.42467	0.057903	-10379	0.059485	0.013304
-14922	0.21509	0.027927	0.0017000	-0.010527	-19966	0.21621	0.018674	0.0034001	-0.011177	-13239	10070	92379	67752	63454	-11920	80613	82075	17565	15022	0.17000	0.14020	0.13732	0.34000	0.45895	0.54679	0.60000	0.59206	0.041105	-10107	0.12870	0.036039
-14921	0.51436	0.023640	0.0018000	-0.011437	-19964	0.29062	0.017692	0.0036001	-0.012052	-13139	98274	92386	68197	63574	-11720	83315	82094	12151	15012	0.18000	0.13592	0.13707	0.36000	0.68568	0.54677	0.63333	0.73817	0.059002	-0.98356	0.10707	0.026408
-14920	0.015106	0.020632	0.0019000	-0.012146	-19962	-0.044527	0.016379	0.0038001	-0.013002	-13039	91910	92324	64511	63649	-11520	80774	82109	11926	15006	0.19000	0.13438	0.13681	0.38000	0.67729	0.54668	0.66667	0.88115	0.054454	-0.95638	0.098421	0.027812
-14919	0.44970	0.023637	0.0020000	-0.012800	-19960	0.16059	0.018836	0.0040001	-0.013821	-12939	99205	92197	66826	63673	-11320	84434	82118	17430	15001	0.20000	0.14002	0.13657	0.40000	0.48442	0.54650	0.70000	0.98799	0.055742	-0.92920	0.091931	0.0080364
-14918	0.13320	0.020895	0.0021000	-0.013514	-19958	-0.068639	0.023325	0.0042001	-0.014427	-12839	89002	92006	61110	63645	-11120	84311	82114	17711	14999	0.21000	0.13737	0.13635	0.42000	0.47604	0.54625	0.73333	0.97191	0.045000	-0.90202	0.093014	0.025864
-14917	-0.68416	0.013376	0.0022000	-0.014359	-19956	-0.063073	0.025726	0.0044001	-0.014840	-12739	95002	91762	66760	63566	-10920	81407	82096	14203	15000	0.22000	0.13422	0.13616	0.44000	0.57317	0.54596	0.76667	0.86283	0.041930	-0.87484	0.094095	0.026408
-14916	0.026006	0.014897	0.0023000	-0.015167	-19954	0.094057	0.024591	0.0046001	-0.015285	-12639	90972	91475	72044	63439	-10720	82639	82062	14552	15004	0.23000	0.11910	0.13601	0.46000	0.56790	0.54565	0.80000	0.73781	0.052337	-0.84766	0.063812	0.014209
-14915	0.88015	0.014552	0.0024000	-0.015870	-19952	0.95715	0.026026	0.0048001	-0.015632	-12539	93507	91159	64127	63271	-10520	83431	82015	12084	15011	0.24000	0.13753	0.13590	0.48000	0.69042	0.54536	0.83333	0.54788	0.070122	-0.82048	0.081116	0.026534
-14914	0.37613	0.012862	0.0025000	-0.016628	-19950	0.14852	0.023816	0.0050001	-0.015843	-12439	95873	90831	60957	63071	-10320	80985	81959	15438	15021	0.25000	0.14835	0.13584	0.50000	0.52458	0.54514	0.86667	0.38990	0.10178	-0.79330	0.096258	0.031211
-14913	-0.23020	0.0080299	0.0026000	-0.017519	-19948	-0.12509	0.024989	0.0052001	-0.015831	-12339	82584	90509	58866	62852	-10120	80484	81899	15693	15031	0.26000	0.13233	0.13583	0.52000	0.51288	0.54502	0.90000	0.25745	0.082254	-0.76612	0.076790	0.037152
-14912	-0.94690	0.0048665	0.0027000	-0.018427	-19946	0.0095255	0.024087	0.0054001	-0.015794	-12239	96047	90208	67118	62624	-0.99200	83580	81841	17878	15038	0.27000	0.13497	0.13587	0.54000	0.46751	0.54504	0.93333	0.15434	0.049305	-0.73894	0.082197	0.033510
-14911	0.91172	0.0061030	0.0028000	-0.019384	-19944	0.060976	0.023743	0.0056001	-0.015759	-12139	87382	89946	56352	62401	-0.97200	81139	81789	11469	15039	0.28000	0.14626	0.13596	0.56000	0.70747	0.54522	0.96667	0.14456	0.044490	-0.71176	0.095176	0.030053
-14910	-0.041411	0.0027735	0.0029000	-0.020460	-19942	0.14024	0.027171	0.0058001	-0.015816	-12039	91307	89735	63844	62194	-0.95200	78446	81747	14174	15030	0.29000	0.13489	0.13609	0.58000	0.55345	0.54557	10000	0.062709	0.040526	-0.68458	0.078953	0.024386
-14909	0.16882	0.0022650	0.0030000	-0.021503	-19940	-0.26509	0.029194	0.0060001	-0.016045	-11939	80955	89588	57611	62015	-0.93200	81541	81716	18291	15008	0.30000	0.13254	0.13626	0.60000	0.44580	0.54608	10333	0.016998	0.040897	-0.65739	0.11573	0.027690
-14908	-10631	-0.00088441	0.0031000	-0.022551	-19938	0.18404	0.027681	0.0062001	-0.016512	-11839	75145	89509	62682	61871	-0.91200	83661	81696	14725	14973	0.31000	0.11308	0.13645	0.62000	0.56817	0.54675	10667	0.0099771	0.042965	-0.63021	0.087605	0.023403
-14907	11107	0.0034744	0.0032000	-0.023670	-19936	-0.17672	0.028514	0.0064001	-0.017050	-11739	90212	89501	59959	61770	-0.89200	79400	81687	16917	14926	0.32000	0.14191	0.13667	0.64000	0.46936	0.54756	11000	0.010337	0.065171	-0.60303	0.094095	0.022162
-14906	0.81320	0.0039642	0.0033000	-0.024733	-19934	0.24254	0.030949	0.0066001	-0.017470	-11639	80746	89563	55180	61714	-0.87200	86093	81687	13735	14870	0.33000	0.13802	0.13688	0.66000	0.62679	0.54846	11333	0.036194	0.059848	-0.57585	0.067056	0.032587
-14905	-0.45848	-0.00084087	0.0034000	-0.025794	-19932	0.60637	0.031013	0.0068001	-0.017821	-11539	98803	89688	67687	61705	-0.85200	80577	81696	15056	14811	0.34000	0.13768	0.13709	0.68000	0.53517	0.54945	11667	0.048539	0.058238	-0.54867	0.089769	0.032216
-14904	0.59388	0.0012955	0.0035000	-0.026766	-19930	0.31725	0.026226	0.0070001	-0.018142	-11439	88310	89867	63676	61741	-0.83200	82151	81713	16929	14755	0.35000	0.13081	0.13729	0.70000	0.48527	0.55051	12000	-0.0028551	0.057989	-0.52149	0.069219	0.020175
-14903	0.25866	0.0056265	0.0036000	-0.027690	-19928	0.15462	0.025687	0.0072001	-0.018475	-11339	92546	90090	58953	61816	-0.81200	78766	81738	14285	14710	0.36000	0.14807	0.13746	0.72000	0.55140	0.55162	12333	0.025038	0.045097	-0.49431	0.096258	0.021644
-14902	0.97228	0.00095246	0.0037001	-0.028655	-19926	0.12515	0.024642	0.0074001	-0.018849	-11239	96959	90343	58991	61923	-0.79200	83861	81771	10122	14680	0.37000	0.15503	0.13761	0.74000	0.82854	0.55278	12667	-0.020672	0.052931	-0.46713	0.071382	0.016115
-14901	-0.72655	-0.0014014	0.0038001	-0.029596	-19924	0.057709	0.027747	0.0076001	-0.019365	-11139	86940	90612	57071	62051	-0.77200	78703	81811	12357	14669	0.38000	0.14368	0.13774	0.76000	0.63693	0.55399	13000	-0.0023460	0.057009	-0.43995	0.072463	0.027321
-14900	10020	-0.0045966	0.0039001	-0.030308	-19922	0.067102	0.023114	0.0078001	-0.020009	-11039	86094	90885	58576	62189	-0.75200	80975	81856	14262	14676	0.39000	0.13863	0.13784	0.78000	0.56775	0.55525	13333	0.042706	0.059805	-0.41277	0.087605	0.031286
-14899	0.75897	-0.010332	0.0040001	-0.030867	-19920	-0.31606	0.021992	0.0080002	-0.020666	-10939	94041	91147	59065	62324	-0.73200	86615	81904	18307	14699	0.40000	0.15018	0.13794	0.80000	0.47313	0.55658	13667	0.037743	0.068998	-0.38559	0.088687	0.012440
-14898	0.18696	-0.010856	0.0041001	-0.031294	-19918	0.53390	0.026564	0.0082002	-0.021338	-10839	92611	91389	71252	62444	-0.71200	79578	81950	14266	14731	0.41000	0.12259	0.13804	0.82000	0.55782	0.55798	14000	0.014602	0.053361	-0.35841	0.054078	0.020543
-14897	0.76605	-0.0089246	0.0042001	-0.031866	-19916	0.54733	0.027469	0.0084002	-0.022030	-10739	89534	91599	68642	62536	-0.69200	81525	81991	15180	14767	0.42000	0.12303	0.13816	0.84000	0.53705	0.55944				-0.33122	0.074627	0.026408
-14896	-0.60063	-0.012655	0.0043001	-0.032421	-19914	0.27935	0.030951	0.0086002	-0.022745	-10639	94932	91770	63382	62591	-0.67200	83389	82023	16058	14799	0.43000	0.14127	0.13829	0.86000	0.51931	0.56095				-0.30404	0.077872	0.017666
-14895	-0.23950	-0.016071	0.0044001	-0.033064	-19912	-0.22928	0.033721	0.0088002	-0.023592	-10539	94153	91894	60683	62600	-0.65200	80922	82044	12726	14819	0.44000	0.14634	0.13846	0.88000	0.63588	0.56252				-0.27686	0.054078	0.016502
-14894	0.57359	-0.019302	0.0045001	-0.033790	-19910	-0.14070	0.035251	0.0090002	-0.024502	-10439	95647	91966	64242	62559	-0.63200	82542	82055	13572	14822	0.45000	0.14043	0.13866	0.90000	0.60819	0.56410				-0.24968	0.064893	0.019375
-14893	0.12045	-0.018272	0.0046001	-0.034541	-19908	-0.060183	0.034767	0.0092002	-0.025270	-10339	85427	91984	66670	62466	-0.61200	82689	82057	17237	14804	0.46000	0.12086	0.13889	0.92000	0.47972	0.56569				-0.22250	0.089769	0.011204
-14892	0.49308	-0.021211	0.0047001	-0.035199	-19906	0.054775	0.037167	0.0094002	-0.025930	-10239	98419	91946	69715	62323	-0.59200	87826	82055	16414	14765	0.47000	0.13316	0.13915	0.94000	0.53506	0.56725				-0.19532	0.043262	0.0099590
-14891	0.11396	-0.016392	0.0048001	-0.035674	-19904	-0.36371	0.038571	0.0096002	-0.026502	-10139	94297	91852	61937	62135	-0.57200	79212	82056	15277	14706	0.48000	0.14360	0.13943	0.96000	0.51852	0.56878				-0.16814	0.067056	0.026245
-14890	-0.69389	-0.012291	0.0049001	-0.036025	-19902	-0.081127	0.044504	0.0098002	-0.026903	-10039	94099	91703	59695	61912	-0.55200	79344	82065	15385	14631	0.49000	0.14868	0.13971	0.98000	0.51571	0.57025				-0.14096	0.10275	0.029132
-14889	-0.29537	-0.011060	0.0050001	-0.036414	-19900	0.12148	0.044678	0.010000	-0.027426	-0.99390	89833	91501	59575	61662	-0.53200	78940	82090	13388	14545	0.50000	0.14222	0.13996	10000	0.58963	0.57166				-0.11378	0.069219	0.030398
-14888	-0.16546	-0.0081880	0.0051001	-0.036695	-19898	-0.15494	0.045085	0.010200	-0.028167	-0.98390	99576	91251	64004	61398	-0.51200	84319	82134	16075	14454	0.51000	0.14674	0.14018	10200	0.52452	0.57301				-0.086597	0.077872	0.014833
-14887	-0.093905	-0.0055510	0.0052001	-0.036829	-19896	0.48774	0.045859	0.010400	-0.028928	-0.97390	89543	90958	59818	61130	-0.49200	81362	82201	11890	14366	0.52000	0.14119	0.14034	10400	0.68429	0.57428				-0.059416	0.094095	0.012306
-14886	0.60816	-0.0049406	0.0053001	-0.037017	-19894	0.10739	0.044677	0.010600	-0.029732	-0.96390	91340	90628	63501	60869	-0.47200	81644	82288	12697	14284	0.53000	0.13567	0.14044	10600	0.64301	0.57548				-0.032236	0.099503	0.032969
-14885	-0.51429	-0.0060768	0.0054001	-0.037173	-19892	-0.15997	0.046285	0.010800	-0.030553	-0.95390	90025	90267	59390	60623	-0.45200	82416	82394	14420	14214	0.54000	0.14297	0.14044	10800	0.57152	0.57660				-0.0050548	0.078953	0.029368
-14884	0.057603	-0.0045949	0.0055001	-0.037306	-19890	0.11938	0.047157	0.011000	-0.031395	-0.94390	80642	89885	52101	60399	-0.43200	81290	82514	15545	14157	0.55000	0.14599	0.14037	11000	0.52292	0.57764				0.022126	0.089769	0.017097
-14883	0.34524	-0.0067116	0.0056001	-0.037349	-19888	0.14036	0.048474	0.011200	-0.032176	-0.93390	85682	89489	58272	60200	-0.41200	85397	82641	13351	14114	0.56000	0.13869	0.14021	11200	0.63965	0.57858				0.049307	0.070301	0.020045
-14882	-0.40518	-0.010797	0.0057001	-0.037424	-19886	-0.14486	0.048230	0.011400	-0.033003	-0.92390	94221	89089	57880	60026	-0.39200	82379	82769	14251	14083	0.57000	0.15354	0.13999	11400	0.57807	0.57939				0.076488	0.12113	0.029937
-14881	0.29735	-0.012992	0.0058001	-0.037256	-19884	0.083647	0.052089	0.011600	-0.033828	-0.91390	91380	88696	54875	59877	-0.37200	83504	82891	12714	14062	0.58000	0.15707	0.13972	11600	0.65680	0.58008				0.10367	0.050833	0.018055
-14880	0.36769	-0.011419	0.0059001	-0.036966	-19882	0.42313	0.053744	0.011800	-0.034614	-0.90390	93021	88320	65875	59749	-0.35200	80767	83002	13685	14047	0.59000	0.13319	0.13942	11800	0.59021	0.58062				0.13085	0.12546	0.020470
-14879	-0.33221	-0.013299	0.0060001	-0.036598	-19880	0.30827	0.060227	0.012000	-0.035380	-0.89390	91098	87971	57320	59638	-0.33200	83771	83097	14672	14038	0.60000	0.14990	0.13913	12000	0.57098	0.58103				0.15803	0.077872	0.023387
-14878	-0.23766	-0.018319	0.0061001	-0.036259	-19878	-0.012484	0.060435	0.012200	-0.036015	-0.88390	96855	87660	66741	59540	-0.31200	83675	83172	16124	14031	0.61000	0.13688	0.13887	12200	0.51895	0.58130				0.18521	0.14060	0.042518
-14877	-0.30561	-0.022222	0.0062001	-0.035923	-19876	0.33153	0.061156	0.012400	-0.036529	-0.87390	84914	87395	60822	59451	-0.29200	86167	83228	13986	14026	0.62000	0.13168	0.13866	12400	0.61610	0.58146				0.21239	0.12762	0.037588
-14876	0.058074	-0.019906	0.0063001	-0.035683	-19874	-0.16202	0.065508	0.012600	-0.036996	-0.86390	69143	87184	56259	59369	-0.27200	81933	83264	13416	14025	0.63000	0.11592	0.13851	12600	0.61073	0.58154				0.23957	0.15682	0.029132
-14875	0.35295	-0.021035	0.0064001	-0.035512	-19872	0.12385	0.067512	0.012800	-0.037380	-0.85390	85078	87032	64485	59294	-0.25200	82995	83282	13149	14027	0.64000	0.12444	0.13845	12800	0.63121	0.58157				0.26675	0.17089	0.035357
-14874	0.016807	-0.0092190	0.0065001	-0.035489	-19870	-0.59739	0.064635	0.013000	-0.037621	-0.84390	69345	86941	58011	59226	-0.23200	86014	83286	13522	14035	0.65000	0.11275	0.13846	13000	0.63608	0.58160				0.29393	0.20009	0.040262
-14873	-0.41602	-0.010459	0.0066001	-0.035567	-19868	0.24867	0.058626	0.013200	-0.037986	-0.83390	82028	86911	55625	59169	-0.21200	81834	83283	13101	14051	0.66000	0.13909	0.13855	13200	0.62463	0.58165				0.32112	0.22388	0.057702
-14872	0.083196	-0.011309	0.0067001	-0.035698	-19866	0.020273	0.054298	0.013400	-0.038442	-0.82390	95093	86940	55979	59126	-0.19200	83050	83277	14643	14076	0.67000	0.16022	0.13869	13400	0.56715	0.58175				0.34830	0.20441	0.078011
-14871	-0.85456	-0.013052	0.0068001	-0.035988	-19864	-0.34232	0.050858	0.013600	-0.038997	-0.81390	96947	87023	60763	59103	-0.17200	84539	83274	16549	14114	0.68000	0.15049	0.13888	13600	0.51084	0.58190				0.37548	0.30607	0.064784
-14870	10562	-0.011125	0.0069001	-0.036322	-19862	0.20291	0.049833	0.013800	-0.039597	-0.80390	92657	87154	62453	59104	-0.15200	78578	83281	12249	14163	0.69000	0.13994	0.13908	13800	0.64153	0.58211				0.40266	0.40450	0.085192
-14869	-0.068465	-0.0090618	0.0070001	-0.036587	-19860	0.29855	0.049802	0.014000	-0.039901	-0.79390	91594	87323	59282	59132	-0.13200	87072	83301	13613	14224	0.70000	0.14573	0.13929	14000	0.63960	0.58236				0.42984	0.49643	0.11096
-14868	0.13275	-0.013568	0.0071001	-0.036979	-19858	0.36767	0.051937	0.014200	-0.040069	-0.78390	78140	87523	51642	59191	-0.11200	79288	83336	15180	14293	0.71000	0.14272	0.13947	14200	0.52231	0.58262				0.45702	0.65650	0.10680
-14867	0.080706	-0.017149	0.0072001	-0.037310	-19856	-0.024701	0.046808	0.014400	-0.040216	-0.77390	93153	87745	61378	59279	-0.092000	85191	83387	11839	14368	0.72000	0.14315	0.13961	14400	0.71959	0.58289				0.48420	0.75817	0.094353
-14866	0.52371	-0.015077	0.0073001	-0.037703	-19854	-0.19431	0.043471	0.014600	-0.040352	-0.76390	72188	87979	52126	59394	-0.072000	84310	83454	14242	14443	0.73000	0.13062	0.13972	14600	0.59198	0.58313				0.51138	0.80305	0.049072
-14865	0.57539	-0.016110	0.0074001	-0.038106	-19852	-0.0012952	0.042229	0.014800	-0.040363	-0.75390	82566	88219	56738	59533	-0.052000	84590	83532	14983	14513	0.74000	0.13726	0.13977	14800	0.56458	0.58333				0.53856	0.85746	0.048269
-14864	-0.054136	-0.020638	0.0075001	-0.038475	-19850	0.24450	0.039011	0.015000	-0.040380	-0.74390	94918	88457	62578	59688	-0.032000	80747	83618	15308	14573	0.75000	0.14306	0.13978	15000	0.52749	0.58348				0.56574	0.90633	0.062145
-14863	0.19247	-0.022741	0.0076001	-0.038673	-19848	-0.014479	0.036747	0.015200	-0.040472	-0.73390	94622	88688	65107	59853	-0.012000	82616	83707	15455	14619	0.76000	0.13708	0.13976	15200	0.53455	0.58360				0.59292	0.92226	0.040908
-14862	0.36264	-0.022644	0.0077001	-0.038816	-19846	-0.023194	0.039417	0.015400	-0.040513	-0.72390	89597	88909	55746	60018	0.0080000	84750	83792	16980	14648	0.77000	0.15160	0.13972	15400	0.49913	0.58368				0.62010	0.95821	0.043117
-14861	-11849	-0.023623	0.0078001	-0.038916	-19844	0.11368	0.039449	0.015600	-0.040565	-0.71390	94976	89117	62213	60175	0.028000	85858	83870	15742	14661	0.78000	0.14399	0.13969	15600	0.54542	0.58376				0.64728	0.97456	0.049047
-14860	-0.83081	-0.031343	0.0079001	-0.038880	-19842	0.12014	0.041048	0.015800	-0.040591	-0.70390	91280	89311	57768	60317	0.048000	81350	83937	12586	14661	0.79000	0.14904	0.13966	15800	0.64636	0.58385				0.67447	0.99820	0.028899
-14859	-0.66060	-0.035813	0.0080001	-0.038801	-19840	-0.14240	0.041101	0.016000	-0.040505	-0.69390	93244	89493	67672	60437	0.068000	84546	83994	15921	14654	0.80000	0.12996	0.13967	16000	0.53102	0.58396				0.70165	10000	0.036649
-14858	-0.097083	-0.036273	0.0081001	-0.038672	-19838	-0.16262	0.042058	0.016200	-0.040241	-0.68390	78591	89662	57917	60533	0.088000	88167	84045	13982	14644	0.81000	0.12799	0.13971	16200	0.63058	0.58412				0.72883	0.98417	0.013304
-14857	0.36956	-0.039126	0.0082001	-0.038363	-19836	0.48083	0.041322	0.016400	-0.039933	-0.67390	92010	89822	62912	60603	0.10800	85275	84097	14687	14636	0.82000	0.13795	0.13980	16400	0.58063	0.58433				0.75601	0.95769	0.047028
-14856	0.085356	-0.045768	0.0083001	-0.037919	-19834	0.43020	0.044371	0.016600	-0.039658	-0.66390	99523	89973	67641	60648	0.12800	86170	84162	12613	14634	0.83000	0.13878	0.13993	16600	0.68320	0.58459				0.78319	0.92589	0.038620
-14855	-0.00010498	-0.047264	0.0084001	-0.037345	-19832	-0.12644	0.042904	0.016800	-0.039464	-0.65390	71853	90117	60268	60670	0.14800	79366	84250	14030	14640	0.84000	0.11245	0.14010	16800	0.56571	0.58490				0.81037	0.87498	0.015940
-14854	0.15426	-0.043567	0.0085001	-0.036722	-19830	0.23605	0.040351	0.017000	-0.039202	-0.64390	90344	90256	63225	60674	0.16800	83044	84372	13921	14650	0.85000	0.13478	0.14031	17000	0.59653	0.58524				0.83755	0.86415	0.033200
-14853	0.40899	-0.041215	0.0086001	-0.036071	-19828	-0.16592	0.039573	0.017200	-0.039148	-0.63390	99049	90390	58244	60665	0.18800	81677	84535	14521	14661	0.86000	0.16040	0.14054	17200	0.56247	0.58562				0.86473	0.81982	0.055935
-14852	-0.36895	-0.044456	0.0087001	-0.035360	-19826	-0.021718	0.039681	0.017400	-0.039006	-0.62390	89908	90517	59398	60649	0.20800	82358	84744	16369	14667	0.87000	0.14277	0.14077	17400	0.50314	0.58602				0.89191	0.73653	0.086353
-14851	-0.23635	-0.043699	0.0088001	-0.034685	-19824	-0.37232	0.041322	0.017600	-0.038819	-0.61390	93425	90637	56408	60631	0.22800	85672	84994	15937	14665	0.88000	0.15622	0.14100	17600	0.53755	0.58646				0.91909	0.69219	0.10662
-14850	-0.94171	-0.043601	0.0089001	-0.033980	-19822	-0.61730	0.043878	0.017800	-0.038751	-0.60390	93424	90745	56408	60615	0.24800	85304	85278	13677	14650	0.89000	0.15622	0.14121	17800	0.62372	0.58692				0.94627	0.56457	0.11502
-14849	0.88540	-0.045731	0.0090001	-0.033402	-19820	-0.14339	0.045798	0.018000	-0.038890	-0.59390	90026	90839	58912	60604	0.26800	85274	85580	17357	14622	0.90000	0.14414	0.14138	18000	0.49129	0.58743				0.97345	0.47804	0.087006
-14848	-0.0090103	-0.054789	0.0091001	-0.033004	-19818	0.14385	0.046608	0.018200	-0.039144	-0.58390	85174	90914	54409	60602	0.28800	85315	85886	15714	14581	0.91000	0.14765	0.14150	18200	0.54291	0.58799				10006	0.34718	0.051942
-14847	0.16527	-0.052615	0.0092001	-0.032578	-19816	0.10914	0.043369	0.018400	-0.039723	-0.57390	90575	90966	67252	60610	0.30800	88704	86179	12755	14532	0.92000	0.12703	0.14156	18400	0.69543	0.58859				10278	0.29958	0.024650
-14846	0.19945	-0.052630	0.0093001	-0.032028	-19814	0.16653	0.041969	0.018600	-0.040318	-0.56390	91900	90993	69943	60628	0.32800	86820	86443	13159	14480	0.93000	0.12393	0.14156	18600	0.65979	0.58926				10550	0.20766	0.034433
-14845	-0.23712	-0.049291	0.0094001	-0.031418	-19812	0.22466	0.046310	0.018800	-0.040830	-0.55390	88859	90994	59586	60659	0.34800	86569	86668	15242	14433	0.94000	0.14066	0.14149	18800	0.56797	0.58998				10822	0.16980	0.023040
-14844	-0.023698	-0.049744	0.0095001	-0.030822	-19810	0.54566	0.048832	0.019000	-0.041232	-0.54390	93167	90969	59825	60703	0.36800	92338	86849	12582	14395	0.95000	0.14689	0.14135	19000	0.73388	0.59076				11094	0.15467	0.032765
-14843	11316	-0.054645	0.0096001	-0.030239	-19808	-0.14670	0.049513	0.019200	-0.041730	-0.53390	10076	90921	61093	60762	0.38800	87820	86985	16377	14372	0.96000	0.15556	0.14114	19200	0.53623	0.59157				11365	0.16548	0.030604
-14842	0.026253	-0.051844	0.0097001	-0.029825	-19806	0.20385	0.059603	0.019400	-0.042288	-0.52390	92685	90856	61449	60836	0.40800	83922	87081	13200	14364	0.97000	0.14227	0.14086	19400	0.63579	0.59240				11637	0.085442	0.040638
-14841	0.057181	-0.054835	0.0098001	-0.029447	-19804	0.45363	0.064029	0.019600	-0.042617	-0.51390	92111	90783	60463	60928	0.42800	88497	87144	12595	14371	0.98000	0.14369	0.14054	19600	0.70264	0.59324				11909	0.071382	0.012377
-14840	0.25574	-0.051484	0.0099001	-0.028991	-19802	0.54795	0.065118	0.019800	-0.042866	-0.50390	94102	90711	58026	61039	0.44800	88529	87184	13196	14391	0.99000	0.15296	0.14017	19800	0.67085	0.59406				12181	0.11140	0.031548
-14839	0.56021	-0.045560	0.010000	-0.028487	-19800	-0.10948	0.062496	0.020000	-0.043089	-0.49390	78657	90652	55841	61169	0.46800	85630	87210	15297	14419	10000	0.13286	0.13978	20000	0.55979	0.59483				12453	0.073546	0.031083
-14838	0.70794	-0.046595	0.010100	-0.028023	-19798	0.082839	0.057573	0.020200	-0.043254	-0.48390	95549	90618	57514	61317	0.48800	86415	87228	15875	14451	10100	0.15670	0.13939	20200	0.54436	0.59554				12724	0.049751	0.017639
-14837	-0.82784	-0.049883	0.010200	-0.027626	-19796	-0.25228	0.052643	0.020400	-0.043224	-0.47390	95459	90619	58184	61482	0.50800	85947	87243	13343	14482	10200	0.15475	0.13902	20400	0.64412	0.59616				12996	0.068138	0.021596
-14836	-0.43910	-0.046920	0.010300	-0.027227	-19794	-0.092901	0.047411	0.020600	-0.042814	-0.46390	76329	90665	64982	61661	0.52800	87462	87256	16252	14509	10300	0.11079	0.13869	20600	0.53815	0.59666				13268	0.051914	0.016198
-14835	0.38641	-0.049357	0.010400	-0.026740	-19792	0.22504	0.048597	0.020800	-0.042268	-0.45390	98186	90760	73294	61848	0.54800	88169	87264	16495	14534	10400	0.12635	0.13841	20800	0.53453	0.59705				13540	0.059485	0.027445
-14834	-0.73346	-0.046156	0.010500	-0.026169	-19790	0.18347	0.049055	0.021000	-0.041433	-0.44390	82336	90908	57789	62039	0.56800	85141	87265	14107	14555	10500	0.13439	0.13821	21000	0.60355	0.59730				13812	0.052995	0.017419
-14833	0.19275	-0.048899	0.010600	-0.025586	-19788	0.21002	0.050850	0.021200	-0.040433	-0.43390	80181	91106	60203	62226	0.58800	87816	87257	13784	14577	10600	0.12562	0.13810	21200	0.63708	0.59741				14083	0.041099	0.011079
-14832	0.47984	-0.051826	0.010700	-0.024852	-19786	0.18818	0.055683	0.021400	-0.039471	-0.42390	89299	91349	58655	62402	0.60800	90709	87238	13316	14601	10700	0.14360	0.13807	21400	0.68121	0.59740				14355	0.0032446	-0.0086072
-14831	-0.0027779	-0.051494	0.010800	-0.023967	-19784	0.19727	0.055768	0.021600	-0.038591	-0.41390	94102	91628	64948	62560	0.62800	89173	87213	13483	14630	10800	0.13666	0.13815	21600	0.66140	0.59728				14627	0.052995	0.033631
-14830	-0.43549	-0.055108	0.010900	-0.023170	-19782	0.14807	0.051495	0.021800	-0.037890	-0.40390	96800	91931	63458	62694	0.64800	87784	87189	15218	14663	10900	0.14388	0.13831	21800	0.57684	0.59706				14899	0.030283	0.013280
-14829	-0.12707	-0.052181	0.011000	-0.022385	-19780	0.27893	0.045553	0.022000	-0.037212	-0.39390	91896	92246	66885	62799	0.66800	89654	87174	13457	14701	11000	0.12959	0.13855	22000	0.66622	0.59677				15171	0.048670	0.022719
-14828	0.0075726	-0.052287	0.011100	-0.021494	-19778	-0.12034	0.043209	0.022200	-0.036627	-0.38390	92585	92559	60850	62870	0.68800	80093	87181	15385	14740	11100	0.14351	0.13886	22200	0.52058	0.59643				15443	0.042180	0.020586
-14827	-0.28086	-0.055337	0.011200	-0.020501	-19776	0.10367	0.039877	0.022400	-0.036145	-0.37390	94631	92858	63167	62905	0.70800	86238	87219	14983	14776	11200	0.14130	0.13923	22400	0.57559	0.59606				15714	0.027038	0.0056586
-14826	0.77784	-0.054598	0.011300	-0.019479	-19774	0.061190	0.037857	0.022600	-0.035594	-0.36390	10191	93131	68576	62904	0.72800	87260	87298	15347	14808	11300	0.14017	0.13964	22600	0.56857	0.59567				15986	0.041099	0.023904
-14825	0.45788	-0.051529	0.011400	-0.018644	-19772	0.27426	0.036061	0.022800	-0.035031	-0.35390	99234	93369	64027	62869	0.74800	84396	87420	15592	14834	11400	0.14619	0.14008	22800	0.54127	0.59528				16258	0.049751	0.022954
-14824	0.11147	-0.042512	0.011500	-0.017832	-19770	-0.28334	0.036030	0.023000	-0.034472	-0.34390	86580	93567	66073	62803	0.76800	85901	87586	16296	14853	11500	0.12360	0.14052	23000	0.52714	0.59490				16530	0.060567	0.028641
-14823	-0.12616	-0.038774	0.011600	-0.017130	-19768	-0.36581	0.035720	0.023200	-0.033862	-0.33390	89868	93721	58567	62709	0.78800	91799	87789	16203	14867	11600	0.14473	0.14097	23200	0.56656	0.59454				16802	0.052995	0.017258
-14822	0.16699	-0.035396	0.011700	-0.016266	-19766	-0.16448	0.034751	0.023400	-0.032992	-0.32390	99395	93830	64588	62593	0.80800	86897	88023	13699	14879	11700	0.14515	0.14139	23400	0.63434	0.59422				17073	0.055159	0.017042
-14821	0.44291	-0.038999	0.011800	-0.015416	-19764	-0.094294	0.038610	0.023600	-0.032083	-0.31390	98420	93895	65549	62460	0.82800	87127	88276	14069	14893	11800	0.14162	0.14179	23600	0.61928	0.59394				17345	0.036772	0.017318
-14820	-0.00045614	-0.038698	0.011900	-0.014595	-19762	-0.070594	0.038400	0.023800	-0.031213	-0.30390	96830	93918	58578	62316	0.84800	87832	88537	13222	14912	11900	0.15591	0.14215	23800	0.66429	0.59374				17617	0.045425	0.017904
-14819	-0.54100	-0.044727	0.012000	-0.013759	-19760	0.18836	0.037418	0.024000	-0.030448	-0.29390	91587	93906	62183	62165	0.86800	91644	88796	11761	14938	12000	0.13892	0.14248	24000	0.77921	0.59362				17889	0.022713	0.0042721
-14818	-0.36465	-0.044934	0.012100	-0.013000	-19758	-0.10906	0.033494	0.024200	-0.029723	-0.28390	78420	93864	56679	62013	0.88800	87127	89045	16902	14971	12100	0.13050	0.14277	24200	0.51549	0.59362				18161	0.029202	0.0081860
-14817	0.11721	-0.041273	0.012200	-0.012142	-19756	-0.89552	0.029126	0.024400	-0.029134	-0.27390	97057	93798	62002	61862	0.90800	93688	89279	17422	15010	12200	0.14765	0.14301	24400	0.53775	0.59375				18432	0.023794	0.014978
-14816	-0.95469	-0.041755	0.012300	-0.011345	-19754	-0.091221	0.030550	0.024600	-0.028432	-0.26390	98544	93717	60528	61718	0.92800	89399	89494	14943	15054	12300	0.15356	0.14322	24600	0.59826	0.59403				18704	0.020549	0.0056586
-14815	-0.50019	-0.042944	0.012400	-0.010583	-19752	-0.17497	0.030582	0.024800	-0.027660	-0.25390	10473	93629	60496	61581	0.94800	87139	89691	14663	15100	12400	0.16328	0.14341	24800	0.59428	0.59444				18976	0.040017	0.017258
-14814	-0.74663	-0.042022	0.012500	-0.0099076	-19750	-0.50895	0.029894	0.025000	-0.026994	-0.24390	96193	93542	69312	61455	0.96800	87956	89870	15958	15145	12500	0.13090	0.14357	25000	0.55116	0.59499				19248	0.031365	0.014563
-14813	-0.31702	-0.037805	0.012600	-0.0090138	-19748	0.25435	0.027759	0.025200	-0.026396	-0.23390	91556	93466	61144	61340	0.98800	92889	90034	14138	15187	12600	0.14123	0.14372	25200	0.65701	0.59563				19520	0.029202	0.0034468
-14812	-0.59656	-0.036139	0.012700	-0.0081114	-19746	0.25084	0.026630	0.025400	-0.025729	-0.22390	92485	93409	66759	61238	10080	90894	90188	15218	15226	12700	0.13067	0.14387	25400	0.59727	0.59634				19791	0.038936	0.010509
-14811	12037	-0.035689	0.012800	-0.0071965	-19744	0.32289	0.027518	0.025600	-0.024935	-0.21390	91549	93378	56452	61151	10280	90495	90335	13959	15261	12800	0.15296	0.14403	25600	0.64828	0.59707				20063	0.054078	0.029646
-14810	-0.68457	-0.035395	0.012900	-0.0061653	-19742	0.016046	0.024948	0.025800	-0.024134	-0.20390	85625	93379	54651	61077	10480	92498	90481	18655	15290	12900	0.14778	0.14421	25800	0.49582	0.59777				20335	0.042180	0.019090
-14809	-0.65631	-0.034635	0.013000	-0.0051306	-19740	0.16299	0.024107	0.026000	-0.023183	-0.19390	93665	93418	61897	61017	10680	86930	90628	12763	15313	13000	0.14273	0.14441	26000	0.68111	0.59840				20607	0.029202	0.015715
-14808	0.068119	-0.029886	0.013100	-0.0040524	-19738	0.10281	0.026117	0.026201	-0.022042	-0.18390	85061	93495	58099	60970	10880	92579	90778	15838	15329	13100	0.13809	0.14464	26200	0.58453	0.59893				20879	0.027038	0.0073493
-14807	-0.36917	-0.036087	0.013200	-0.0028280	-19736	0.15629	0.024757	0.026401	-0.020861	-0.17390	93365	93612	61666	60936	11080	89583	90931	16162	15336	13200	0.14281	0.14490	26400	0.55429	0.59935				21150	0.033528	0.012934
-14806	-0.32780	-0.040821	0.013300	-0.0017221	-19734	-0.15627	0.018948	0.026601	-0.019849	-0.16390	94573	93769	58598	60911	11280	89748	91083	14867	15334	13300	0.15223	0.14520	26600	0.60365	0.59965				21422	0.029202	0.0086300
-14805	0.056307	-0.035012	0.013400	-0.00071180	-19732	0.38888	0.020150	0.026801	-0.019013	-0.15390	85998	93962	64909	60895	11480	89687	91230	16576	15320	13400	0.12497	0.14554	26800	0.54108	0.59986				21694	0.041099	0.017957
-14804	0.30801	-0.035267	0.013500	0.00027011	-19730	-0.10685	0.022170	0.027001	-0.018132	-0.14390	10014	94190	59254	60884	11680	92278	91364	14399	15293	13500	0.15941	0.14592	27000	0.64086	0.60000				21966	0.056240	0.017399
-14803	-0.14395	-0.033332	0.013600	0.0013585	-19728	-0.018400	0.022465	0.027201	-0.017395	-0.13390	98666	94449	61001	60876	11880	94528	91476	15550	15253	13600	0.15256	0.14634	27200	0.60789	0.60012				22238	0.024876	0.0089214
-14802	-0.072699	-0.032045	0.013700	0.0025358	-19726	-0.074663	0.023067	0.027401	-0.016750	-0.12390	10027	94737	63514	60868	12080	91747	91560	14124	15200	13700	0.14890	0.14680	27400	0.64959	0.60026				22510	0.034610	0.015919
-14801	0.0085658	-0.028706	0.013800	0.0035945	-19724	0.28756	0.022648	0.027601	-0.016063	-0.11390	96221	95051	61842	60859	12280	92251	91610	17391	15136	13800	0.14675	0.14731	27600	0.53044	0.60046				22781	0.052995	0.021927
-14800	0.83556	-0.029701	0.013900	0.0043897	-19722	0.14063	0.026333	0.027801	-0.015498	-0.10390	92432	95389	60325	60848	12480	92300	91626	13821	15065	13900	0.14452	0.14786	27800	0.66785	0.60077				23053	0.042180	0.016219
-14799	0.054360	-0.027259	0.014000	0.0050287	-19720	0.29723	0.032664	0.028001	-0.015088	-0.093900	10230	95749	62687	60834	12680	94876	91610	18698	14993	14000	0.15393	0.14845	28000	0.50740	0.60121				23325	0.021631	0.0068497
-14798	0.030020	-0.027968	0.014100	0.0056414	-19718	0.45625	0.036068	0.028201	-0.014730	-0.083900	85681	96128	58524	60819	12880	88895	91572	15357	14924	14100	0.13809	0.14908	28200	0.57884	0.60181				23597	0.046506	0.022902
-14797	0.019760	-0.021891	0.014200	0.0062493	-19716	0.13786	0.031120	0.028401	-0.014352	-0.073900	96304	96525	58196	60805	13080	95161	91521	11169	14865	14200	0.15608	0.14973	28400	0.85201	0.60258				23869	0.031365	0.018370
-14796	-0.69203	-0.020993	0.014300	0.0067350	-19714	0.40718	0.028477	0.028601	-0.014026	-0.063900	93692	96933	64438	60795	13280	90416	91472	13308	14821	14300	0.13714	0.15039	28600	0.67941	0.60351				24140	0.045425	0.021365
-14795	0.14672	-0.018877	0.014400	0.0071140	-19712	0.012022	0.024132	0.028801	-0.013760	-0.053900	87524	97349	56025	60792	13480	87465	91438	15499	14796	14400	0.14735	0.15104	28800	0.56431	0.60462				24412	0.032446	0.021365
-14794	0.39611	-0.018058	0.014500	0.0073953	-19710	-0.22396	0.023975	0.029001	-0.013545	-0.043900	94955	97766	67974	60801	13680	94721	91427	14108	14790	14500	0.13176	0.15166	29000	0.67139	0.60587				24684	0.028121	0.012058
-14793	-0.27774	-0.023365	0.014600	0.0076422	-19708	0.33369	0.024012	0.029201	-0.013435	-0.033900	10229	98177	57387	60829	13880	84755	91447	10682	14803	14600	0.16813	0.15223	29200	0.79342	0.60727
-14792	-0.13716	-0.020028	0.014700	0.0078242	-19706	0.66417	0.022993	0.029401	-0.013275	-0.023900	10039	98575	61854	60879	14080	91367	91499	15705	14833	14700	0.15309	0.15272	29400	0.58178	0.60879
-14791	-0.74879	-0.017978	0.014800	0.0078398	-19704	0.23552	0.022637	0.029601	-0.013053	-0.013900	10282	98953	55842	60958	14280	93558	91578	21063	14878	14800	0.17367	0.15311	29600	0.44419	0.61040
-14790	-0.036244	-0.021114	0.014900	0.0077682	-19702	-0.18777	0.022341	0.029801	-0.012710	-0.0038997	11099	99305	59492	61069	14480	88956	91676	15413	14935	14900	0.17596	0.15338	29800	0.57713	0.61206
-14789	0.31215	-0.020629	0.015000	0.0077027	-19700	-0.54756	0.020731	0.030001	-0.012187	0.0060996	10971	99626	65301	61215	14680	90677	91783	12788	15000	15000	0.15847	0.15350	30000	0.70907	0.61375
-14788	-0.37973	-0.023820	0.015100	0.0073964	-19698	0.084641	0.017079	0.030201	-0.011631	0.016100	95368	99914	61225	61398	14880	96087	91889	13614	15072	15100	0.14692	0.15349	30200	0.70579	0.61540
-14787	-0.58942	-0.024830	0.015200	0.0069752	-19696	0.0085735	0.017749	0.030401	-0.011071	0.026100	96973	10017	57175	61619	15080	93123	91987	13142	15147	15200	0.15998	0.15333	30400	0.70858	0.61698
-14786	0.22627	-0.020745	0.015300	0.0067298	-19694	-0.16206	0.020364	0.030601	-0.010569	0.036100	10714	10039	60267	61873	15280	94869	92072	16006	15222	15300	0.16768	0.15303	30600	0.59270	0.61844
-14785	-0.0089800	-0.020538	0.015400	0.0065911	-19692	0.11178	0.022950	0.030801	-0.010149	0.046100	85816	10057	62177	62156	15480	92362	92146	14077	15291	15400	0.13018	0.15262	30800	0.65613	0.61975
-14784	0.16944	-0.018819	0.015500	0.0062960	-19690	0.56334	0.024153	0.031001	-0.0096716	0.056100	99508	10073	57902	62460	15680	90557	92211	16285	15350	15500	0.16209	0.15211	31000	0.55606	0.62089
-14783	-0.86027	-0.013816	0.015600	0.0059916	-19688	0.098300	0.022685	0.031201	-0.0092148	0.066100	92744	10086	61731	62776	15880	91520	92273	19507	15391	15600	0.14171	0.15154	31200	0.46916	0.62185
-14782	-0.36631	-0.0089413	0.015700	0.0057524	-19686	0.29632	0.021761	0.031401	-0.0087730	0.076100	10501	10097	63002	63092	16080	91735	92336	14340	15408	15700	0.15721	0.15094	31400	0.63973	0.62263
-14781	0.69346	-0.0054544	0.015800	0.0053923	-19684	-0.12113	0.017817	0.031601	-0.0083914	0.086100	10990	10105	67264	63396	16280	91443	92404	14507	15395	15800	0.15411	0.15035	31600	0.63036	0.62326
-14780	-0.64876	-0.0046907	0.015900	0.0048410	-19682	-0.12683	0.017474	0.031801	-0.0080037	0.096100	10456	10112	62453	63677	16480	90243	92475	16081	15346	15900	0.15791	0.14979	31800	0.56118	0.62375
-14779	0.40201	0.00014423	0.016000	0.0042109	-19680	-0.38741	0.015006	0.032001	-0.0074229	0.10610	10813	10118	59509	63923	16680	92933	92545	15728	15262	16000	0.17138	0.14930	32000	0.59088	0.62415
-14778	-0.15808	0.00089028	0.016100	0.0035118	-19678	-0.30240	0.017505	0.032201	-0.0067355	0.11610	10735	10124	70429	64127	16880	91927	92604	15513	15142	16100	0.14377	0.14890	32200	0.59260	0.62449
-14777	0.51298	0.0021105	0.016200	0.0028733	-19676	-0.16918	0.019745	0.032401	-0.0058788	0.12610	93667	10129	76587	64282	17080	92022	92644	16969	14993	16200	0.11536	0.14862	32400	0.54230	0.62479
-14776	-0.086680	-0.0012072	0.016300	0.0021974	-19674	-0.038949	0.019400	0.032601	-0.0047049	0.13610	10069	10135	60663	64386	17280	97172	92655	17242	14823	16300	0.15655	0.14846	32600	0.56357	0.62508
-14775	10188	0.00059979	0.016400	0.0015347	-19672	-0.065323	0.016356	0.032801	-0.0033502	0.14610	93490	10141	68014	64441	17480	96422	92630	13886	14643	16400	0.12965	0.14844	32800	0.69440	0.62538
-14774	-0.35632	-0.010545	0.016500	0.00094991	-19670	0.18865	0.018159	0.033001	-0.0020700	0.15610	93494	10150	68014	64453	17680	93288	92569	14007	14467	16500	0.12966	0.14854	33000	0.66600	0.62568
-14773	0.43853	-0.0080837	0.016600	0.00044420	-19668	-0.33697	0.026325	0.033201	-0.00074933	0.16610	10844	10161	67520	64429	17880	92256	92473	12872	14308	16600	0.15149	0.14875	33200	0.71671	0.62598
-14772	0.19010	-0.0060890	0.016700	-0.90107	-19666	0.15851	0.030228	0.033401	0.00062693	0.17610	98785	10175	61536	64380	18080	92255	92350	14245	14178	16700	0.15142	0.14906	33400	0.64765	0.62628
-14771	-0.42653	-0.0069799	0.016800	-0.00056978	-19664	0.038707	0.030370	0.033601	0.0020855	0.18610	10519	10191	59077	64320	18280	90620	92212	10426	14086	16800	0.16794	0.14945	33600	0.86914	0.62657
-14770	-0.76262	-0.0084132	0.016900	-0.0010241	-19662	0.072923	0.031533	0.033801	0.0038502	0.19610	10800	10211	67407	64258	18480	89423	92071	11732	14036	16900	0.15112	0.14989	33800	0.76221	0.62684
-14769	-0.57081	-0.0053084	0.017000	-0.0015191	-19660	0.024868	0.031518	0.034001	0.0054956	0.20610	94955	10234	63149	64207	18680	93608	91942	13840	14029	17000	0.14183	0.15035	34000	0.67634	0.62709
-14768	0.65896	-0.0041448	0.017100	-0.0020269	-19658	-0.24836	0.034105	0.034201	0.0072262	0.21610	10957	10260	63414	64174	18880	94059	91839	15311	14065	17100	0.16297	0.15080	34200	0.61433	0.62732
-14767	-0.056800	0.0018206	0.017200	-0.0025440	-19656	-0.30461	0.040760	0.034401	0.0089071	0.22610	86975	10288	56075	64164	19080	88781	91772	14781	14137	17200	0.14630	0.15124	34400	0.60063	0.62751
-14766	-0.68347	0.0059413	0.017300	-0.0029102	-19654	0.24654	0.044445	0.034601	0.010595	0.23610	10219	10317	62113	64177	19280	89389	91752	13895	14239	17300	0.15518	0.15163	34600	0.64331	0.62765
-14765	-0.11842	0.0062513	0.017400	-0.0032101	-19652	-0.051830	0.042404	0.034801	0.012239	0.24610	11305	10347	63594	64210	19480	93538	91784	13347	14366	17400	0.16767	0.15198	34800	0.70081	0.62772
-14764	-0.70798	0.010737	0.017500	-0.0034939	-19650	-0.17330	0.046197	0.035001	0.013925	0.25610	99478	10375	63560	64257	19680	89899	91872	15059	14511	17500	0.14762	0.15229	35000	0.59699	0.62770
-14763	0.10404	0.010458	0.017600	-0.0039914	-19648	-0.087068	0.049526	0.035201	0.015631	0.26610	98172	10401	62542	64307	19880	90640	92017	16644	14667	17600	0.14806	0.15255	35200	0.54460	0.62757
-14762	-0.58466	0.0074423	0.017700	-0.0045150	-19646	-0.097752	0.047982	0.035401	0.017250	0.27610	11705	10424	68703	64350	20080	91509	92217	13326	14828	17700	0.16069	0.15279	35400	0.68670	0.62731
-14761	-0.15618	0.0094913	0.017800	-0.0051222	-19644	-0.022622	0.046969	0.035601	0.018784	0.28610	10315	10442	65626	64374	20280	90409	92464	13888	14988	17800	0.14826	0.15300	35600	0.65100	0.62690
-14760	-0.50226	0.012776	0.017900	-0.0059068	-19642	-0.19967	0.042942	0.035801	0.020296	0.29610	95293	10455	64007	64366	20480	93172	92753	13280	15138	17900	0.14042	0.15321	35800	0.70159	0.62632
-14759	0.79406	0.016280	0.018000	-0.0068189	-19640	-0.033169	0.042467	0.036001	0.021790	0.30610	11582	10463	70407	64319	20680	93894	93071	15147	15271	18000	0.15515	0.15343	36000	0.61987	0.62558
-14758	0.032326	0.019417	0.018100	-0.0077291	-19638	0.18517	0.042285	0.036201	0.022926	0.31610	11175	10464	58536	64227	20880	91728	93407	15682	15379	18100	0.18007	0.15368	36200	0.58492	0.62466
-14757	0.21485	0.020878	0.018200	-0.0088168	-19636	0.0071374	0.041048	0.036401	0.024111	0.32610	10791	10461	75094	64086	21080	94296	93749	19205	15457	18200	0.13554	0.15396	36400	0.49100	0.62358
-14756	0.25653	0.026186	0.018300	-0.0099296	-19634	0.17833	0.037291	0.036601	0.025461	0.33610	10639	10453	66456	63899	21280	97198	94083	18309	15500	18300	0.15101	0.15429	36600	0.53088	0.62234
-14755	-0.34268	0.028173	0.018400	-0.011099	-19632	-0.067786	0.032220	0.036801	0.026902	0.34610	11368	10441	69640	63671	21480	91247	94398	15730	15510	18400	0.15396	0.15467	36800	0.58007	0.62098
-14754	10507	0.030318	0.018500	-0.012307	-19630	0.23434	0.028897	0.037001	0.028417	0.35610	91737	10427	64894	63410	21680	95273	94683	16520	15491	18500	0.13334	0.15511	37000	0.57671	0.61951
-14753	-0.27778	0.026467	0.018600	-0.013502	-19628	0.30096	0.027068	0.037201	0.030028	0.36610	10330	10413	60719	63126	21880	97622	94932	14074	15453	18600	0.16047	0.15559	37200	0.69361	0.61797
-14752	-0.17752	0.034874	0.018700	-0.014805	-19626	-0.029532	0.025064	0.037401	0.031520	0.37610	10480	10400	58752	62831	22080	96056	95141	14993	15406	18700	0.16825	0.15612	37400	0.64067	0.61639
-14751	0.051271	0.031312	0.018800	-0.016108	-19624	-0.062093	0.023230	0.037601	0.032921	0.38610	10703	10388	55530	62537	22280	96566	95311	15333	15364	18800	0.18180	0.15668	37600	0.62977	0.61481
-14750	-0.62869	0.028754	0.018900	-0.017293	-19622	0.31492	0.020263	0.037801	0.034326	0.39610	10894	10380	60110	62255	22480	95534	95448	15639	15339	18900	0.17094	0.15727	37800	0.61086	0.61328
-14749	0.83682	0.025102	0.019000	-0.018308	-19620	0.44612	0.018244	0.038001	0.035874	0.40610	85878	10376	62068	61994	22680	96341	95565	12247	15338	19000	0.13050	0.15786	38000	0.78668	0.61183
-14748	0.18560	0.029195	0.019100	-0.019172	-19618	-0.077107	0.016957	0.038201	0.037561	0.41610	86569	10376	60476	61763	22880	94831	95675	13858	15368	19100	0.13502	0.15845	38200	0.68432	0.61052
-14747	0.24235	0.022118	0.019200	-0.020042	-19616	-0.52743	0.018732	0.038401	0.039292	0.42610	10927	10379	60407	61566	23080	97939	95796	17342	15429	19200	0.17062	0.15901	38400	0.56477	0.60940
-14746	-0.22300	0.018996	0.019300	-0.020913	-19614	-0.053857	0.014746	0.038601	0.041106	0.43610	10174	10387	64749	61406	23280	95419	95944	12018	15519	19300	0.14821	0.15954	38600	0.79398	0.60851
-14745	-0.35580	0.023272	0.019400	-0.021802	-19612	0.038397	0.010510	0.038801	0.043043	0.44610	11409	10397	61424	61282	23480	95934	96133	15672	15631	19400	0.17519	0.16003	38800	0.61214	0.60789
-14744	-11949	0.022571	0.019500	-0.022533	-19610	0.031024	0.012089	0.039001	0.044825	0.45610	99796	10410	60458	61192	23680	92322	96370	14312	15756	19500	0.15569	0.16046	39000	0.64505	0.60759
-14743	-0.43956	0.028858	0.019600	-0.023108	-19608	0.48024	0.013717	0.039201	0.046672	0.46610	11926	10425	63130	61132	23880	90371	96655	22727	15887	19600	0.17819	0.16084	39200	0.39764	0.60764
-14742	0.088277	0.029977	0.019700	-0.023614	-19606	-0.070863	0.0076392	0.039401	0.048507	0.47610	11196	10440	58374	61095	24080	95412	96978	15364	16015	19700	0.18091	0.16117	39400	0.62099	0.60804
-14741	-0.56359	0.037383	0.019800	-0.024028	-19604	0.60237	0.0088255	0.039601	0.050262	0.48610	95065	10455	55396	61075	24280	97984	97318	13473	16133	19800	0.16186	0.16146	39600	0.72728	0.60879
-14740	0.80317	0.036602	0.019900	-0.024412	-19602	0.45000	0.0099815	0.039801	0.052020	0.49610	10204	10469	57545	61063	24480	10174	97651	18259	16234	19900	0.16724	0.16171	39800	0.55720	0.60987
-14739	0.61866	0.036483	0.020000	-0.024862	-19600	0.0064983	0.011534	0.040001	0.053778	0.50610	10830	10482	65093	61051	24680	97249	97949	15889	16315	20000	0.15693	0.16194	40000	0.61207	0.61124
-14738	-0.15062	0.036627	0.020100	-0.025353	-19598	-0.36548	0.016171	0.040201	0.055608	0.51610	98542	10493	57370	61030	24880	98266	98186	15936	16370	20100	0.16201	0.16216	40200	0.61664	0.61284
-14737	0.40685	0.037659	0.020200	-0.025837	-19596	0.13682	0.017518	0.040401	0.057534	0.52610	96097	10500	71163	60992	25080	99890	98341	12102	16397	20200	0.12737	0.16238	40400	0.82543	0.61462
-14736	-0.62028	0.040154	0.020300	-0.026224	-19594	0.21190	0.017413	0.040601	0.059304	0.53610	11466	10504	61922	60931	25280	10690	98407	22030	16394	20300	0.17466	0.16260	40600	0.48526	0.61650
-14735	0.72065	0.042857	0.020400	-0.026605	-19592	0.25281	0.015050	0.040801	0.061082	0.54610	10227	10503	62935	60842	25480	10522	98385	17031	16359	20400	0.15327	0.16283	40800	0.61780	0.61843
-14734	0.34734	0.043758	0.020500	-0.027018	-19590	0.17877	0.013903	0.041001	0.062728	0.55610	10237	10497	53695	60721	25680	10155	98288	20090	16294	20500	0.17983	0.16305	41000	0.50549	0.62035
-14733	0.68282	0.039640	0.020600	-0.027421	-19588	-0.059857	0.010442	0.041201	0.064551	0.56610	10370	10484	58228	60570	25880	91012	98138	14352	16199	20600	0.16797	0.16325	41200	0.63414	0.62221
-14732	0.56849	0.042680	0.020700	-0.027886	-19586	0.20837	0.0094495	0.041401	0.066596	0.57610	11658	10463	69642	60391	26080	96531	97961	14796	16079	20700	0.15789	0.16342	41400	0.65240	0.62398
-14731	0.49053	0.038113	0.020800	-0.028361	-19584	0.033576	0.0041764	0.041601	0.068592	0.58610	10575	10435	65160	60189	26280	95400	97780	15612	15939	20800	0.15308	0.16353	41600	0.61106	0.62561
-14730	-0.21979	0.038651	0.020900	-0.028719	-19582	-0.17897	0.0044107	0.041801	0.070768	0.59610	11672	10400	60195	59974	26480	92501	97616	18303	15786	20900	0.18289	0.16355	41800	0.50540	0.62711
-14729	0.52726	0.036205	0.021000	-0.029083	-19580	0.021593	0.0069347	0.042001	0.072888	0.60610	10727	10356	58851	59754	26680	96139	97481	13992	15626	21000	0.17193	0.16347	42000	0.68709	0.62846
-14728	-0.33049	0.029808	0.021100	-0.029374	-19578	0.31450	0.012975	0.042201	0.074927	0.61610	10366	10305	65635	59543	26880	99998	97379	13057	15467	21100	0.14897	0.16324	42200	0.76583	0.62969
-14727	-0.057988	0.028176	0.021200	-0.029680	-19576	0.51485	0.016111	0.042401	0.076977	0.62610	10881	10248	52043	59352	27080	96978	97305	16839	15316	21200	0.19721	0.16286	42400	0.57592	0.63082
-14726	-0.32703	0.029655	0.021300	-0.030231	-19574	-0.12353	0.018483	0.042601	0.078939	0.63610	93890	10187	53808	59193	27280	98579	97253	19332	15178	21300	0.16458	0.16232	42600	0.50992	0.63192
-14725	-0.46700	0.029725	0.021400	-0.030663	-19572	0.19895	0.016685	0.042801	0.080806	0.64610	88642	10122	57022	59075	27480	97037	97212	10716	15057	21400	0.14662	0.16161	42800	0.90557	0.63305
-14724	0.58860	0.027586	0.021500	-0.030984	-19570	0.17294	0.018549	0.043001	0.082786	0.65610	11005	10055	57380	59007	27680	10258	97174	15738	14958	21500	0.18090	0.16073	43000	0.65176	0.63428
-14723	0.39593	0.024668	0.021600	-0.031136	-19568	0.55277	0.020424	0.043201	0.084753	0.66610	10450	99895	57111	58992	27880	92640	97135	12317	14879	21600	0.17258	0.15972	43200	0.75214	0.63568
-14722	0.39143	0.018980	0.021700	-0.031292	-19566	-0.15138	0.022012	0.043401	0.086416	0.67610	90252	99260	54183	59033	28080	95067	97094	13854	14821	21700	0.15711	0.15859	43400	0.68620	0.63731
-14721	-0.28890	0.021054	0.021800	-0.031354	-19564	-0.23271	0.020220	0.043601	0.088097	0.68610	96298	98665	60167	59126	28280	10064	97057	15470	14780	21800	0.15096	0.15740	43600	0.65055	0.63919
-14720	0.92071	0.017252	0.021900	-0.031494	-19562	0.24243	0.017036	0.043801	0.090132	0.69610	95685	98125	54268	59266	28480	99213	97029	14723	14753	21900	0.16631	0.15616	43800	0.67387	0.64132
-14719	-0.23926	0.027244	0.022000	-0.031791	-19560	0.093504	0.012459	0.044001	0.092397	0.70610	10066	97651	60381	59445	28680	96064	97020	14272	14737	22000	0.15724	0.15494	44000	0.67312	0.64369
-14718	-0.81975	0.029853	0.022100	-0.031972	-19558	0.088398	0.012128	0.044201	0.094642	0.71610	99038	97251	64037	59653	28880	94741	97035	16725	14727	22100	0.14588	0.15377	44200	0.56646	0.64623
-14717	-0.23487	0.028666	0.022200	-0.032097	-19556	0.42349	0.013905	0.044401	0.096792	0.72610	95944	96928	56558	59876	29080	92695	97078	14948	14722	22200	0.16001	0.15269	44400	0.62011	0.64889
-14716	0.045990	0.028219	0.022300	-0.032209	-19554	-0.21980	0.012609	0.044601	0.098640	0.73610	97767	96685	62541	60105	29280	95671	97148	14590	14721	22300	0.14745	0.15173	44600	0.65572	0.65159
-14715	0.40527	0.027989	0.022400	-0.032311	-19552	-0.12176	0.013126	0.044801	0.10016	0.74610	86948	96516	62843	60326	29480	97383	97238	16522	14725	22400	0.13050	0.15091	44800	0.58942	0.65427
-14714	0.15308	0.030396	0.022500	-0.032299	-19550	0.31229	0.014096	0.045001	0.10161	0.75610	86135	96418	56596	60529	29680	98569	97342	13012	14735	22500	0.14355	0.15024	45000	0.75755	0.65684
-14713	0.38229	0.025588	0.022600	-0.032360	-19548	-0.10839	0.011745	0.045201	0.10293	0.76610	81924	96380	65161	60707	29880	97048	97447	12776	14752	22600	0.11859	0.14975	45200	0.75959	0.65927
-14712	0.16339	0.021958	0.022700	-0.032338	-19546	0.11743	0.010608	0.045401	0.10406	0.77610	95797	96395	59779	60851	30080	10264	97544	13952	14776	22700	0.15115	0.14941	45400	0.73562	0.66152
-14711	0.67818	0.020079	0.022800	-0.032306	-19544	-0.25179	0.011038	0.045601	0.10508	0.78610	10854	96452	66902	60959	30280	93822	97625	12782	14807	22800	0.15302	0.14924	45600	0.73402	0.66355
-14710	0.59826	0.025363	0.022900	-0.032375	-19542	-0.20928	0.011752	0.045801	0.10627	0.79610	10581	96542	57918	61028	30480	10067	97688	18979	14841	22900	0.17231	0.14921	45800	0.53044	0.66536
-14709	-0.69686	0.022926	0.023000	-0.032435	-19540	-0.24529	0.011981	0.046001	0.10737	0.80610	10071	96657	66722	61058	30680	10105	97734	13247	14876	23000	0.14237	0.14931	46000	0.76283	0.66694
-14708	0.16416	0.019486	0.023100	-0.032551	-19538	0.37600	0.010704	0.046201	0.10829	0.81610	10719	96789	60502	61052	30880	99576	97769	16138	14908	23100	0.16711	0.14953	46200	0.61701	0.66829
-14707	0.62712	0.024519	0.023200	-0.032642	-19536	-0.29942	0.010552	0.046401	0.10933	0.82610	94050	96932	63080	61013	31080	92252	97800	17054	14932	23200	0.14063	0.14985	46400	0.54096	0.66944
-14706	0.23412	0.023775	0.023300	-0.032560	-19534	-0.39907	0.0085123	0.046601	0.11038	0.83610	94050	97082	63080	60945	31280	96436	97835	12537	14945	23300	0.14063	0.15025	46600	0.76924	0.67041
-14705	0.38461	0.019360	0.023400	-0.032436	-19532	-0.44007	0.0046660	0.046801	0.11162	0.84610	83101	97234	51985	60855	31480	10007	97882	16094	14943	23400	0.15078	0.15071	46800	0.62176	0.67123
-14704	0.22506	0.021719	0.023500	-0.032297	-19530	-0.23817	0.00032698	0.047001	0.11280	0.85610	99776	97385	63114	60747	31680	93122	97944	14681	14924	23500	0.14911	0.15121	47000	0.63430	0.67193
-14703	-0.55779	0.018037	0.023600	-0.032391	-19528	-0.31022	-0.0019127	0.047201	0.11419	0.86610	84899	97531	63850	60627	31880	96093	98021	14912	14885	23600	0.12542	0.15174	47200	0.64440	0.67257
-14702	-0.30922	0.017174	0.023700	-0.032637	-19526	-0.14580	0.0012134	0.047401	0.11594	0.87610	10193	97669	56056	60499	32080	10172	98111	13169	14827	23700	0.17152	0.15227	47400	0.77238	0.67318
-14701	0.53494	0.013223	0.023800	-0.032849	-19524	0.14801	0.0020169	0.047601	0.11789	0.88610	10295	97795	65063	60366	32280	99580	98207	15221	14748	23800	0.14925	0.15280	47600	0.65421	0.67379
-14700	0.0028421	0.011189	0.023900	-0.033077	-19522	-0.14472	0.00098360	0.047801	0.11992	0.89610	10031	97907	60017	60233	32480	99456	98303	16800	14651	23900	0.15765	0.15331	47800	0.59201	0.67442
-14699	0.22881	0.011911	0.024000	-0.033361	-19520	0.087858	-0.0048784	0.048001	0.12200	0.90610	96063	98001	61915	60101	32680	10039	98392	18104	14542	24000	0.14634	0.15380	48000	0.55452	0.67510
-14698	-0.49385	0.012895	0.024100	-0.033792	-19518	0.16024	-0.0083543	0.048201	0.12405	0.91610	10250	98077	56057	59972	32880	94421	98470	13610	14427	24100	0.17246	0.15425	48200	0.69377	0.67583
-14697	-0.91346	0.0064998	0.024200	-0.034131	-19516	-0.12097	-0.0042857	0.048401	0.12589	0.92610	10502	98135	56857	59847	33080	98966	98532	13626	14317	24200	0.17422	0.15467	48400	0.72632	0.67661
-14696	0.85618	0.010690	0.024300	-0.034411	-19514	0.40313	-0.00016571	0.048601	0.12762	0.93610	10611	98177	58058	59725	33280	98141	98577	13862	14221	24300	0.17239	0.15505	48600	0.70799	0.67743
-14695	-0.21559	0.0088278	0.024400	-0.034678	-19512	-0.068655	-0.0016994	0.048801	0.12929	0.94610	98374	98205	61899	59607	33480	10133	98604	12342	14148	24400	0.14990	0.15540	48800	0.82103	0.67829
-14694	0.73768	0.011553	0.024500	-0.035004	-19510	0.30431	-0.0030729	0.049001	0.13106	0.95610	92977	98222	60647	59492	33680	97427	98616	13252	14105	24500	0.14460	0.15572	49000	0.73520	0.67917
-14693	0.32206	0.019892	0.024600	-0.035336	-19508	0.33907	-0.92678	0.049201	0.13271	0.96610	10414	98232	65420	59381	33880	10102	98615	11862	14095	24600	0.15015	0.15603	49200	0.85168	0.68008
-14692	0.39559	0.021395	0.024700	-0.035746	-19506	0.43439	0.0015252	0.049401	0.13434	0.97610	84814	98238	58037	59271	34080	97903	98605	11302	14118	24700	0.13784	0.15633	49400	0.86624	0.68100
-14691	0.64357	0.021497	0.024800	-0.036172	-19504	0.10802	-0.00066643	0.049601	0.13600	0.98610	85991	98243	57483	59165	34280	99929	98594	15280	14169	24800	0.14110	0.15662	49600	0.65399	0.68195
-14690	-0.079354	0.024432	0.024900	-0.036624	-19502	-0.0084039	-0.0062967	0.049801	0.13752	0.99610	95723	98246	58176	59060	34480	94433	98587	14813	14240	24900	0.15520	0.15690	49800	0.63750	0.68293
-14689	0.37412	0.023559	0.025000	-0.037138	-19500	-0.044880	-0.011017	0.050001	0.13907	10061	10334	98249	51850	58959	34680	99471	98592	16302	14322	25000	0.18798	0.15718	50000	0.61017	0.68395
-14688	0.78428	0.023624	0.025100	-0.037625	-19498	0.12448	-0.010932	0.050201	0.14072	10161	10050	98246	63009	58861	34880	98318	98619	13539	14407	25100	0.15044	0.15743	50200	0.72618	0.68502
-14687	0.55373	0.026555	0.025200	-0.038174	-19496	-0.46121	-0.014349	0.050401	0.14241	10261	10648	98236	60010	58769	35080	10019	98675	18068	14486	25200	0.16736	0.15766	50400	0.55453	0.68614
-14686	0.24496	0.024893	0.025300	-0.038955	-19494	0.10323	-0.017838	0.050601	0.14405	10361	10576	98214	53918	58684	35280	10017	98766	14115	14554	25300	0.18501	0.15785	50600	0.70968	0.68733
-14685	0.82677	0.023848	0.025400	-0.039908	-19492	-0.094818	-0.019995	0.050801	0.14565	10461	10411	98174	64438	58608	35480	98544	98898	11839	14608	25400	0.15240	0.15799	50800	0.83236	0.68857
-14684	0.47399	0.022575	0.025500	-0.040769	-19490	0.031957	-0.025519	0.051001	0.14731	10561	95198	98112	59033	58543	35680	94447	99071	16011	14645	25500	0.15210	0.15807	51000	0.58990	0.68985
-14683	-0.10804	0.020973	0.025600	-0.041736	-19488	0.085206	-0.029451	0.051201	0.14920	10661	84314	98024	64653	58491	35880	90490	99283	13026	14664	25600	0.12300	0.15807	51200	0.69467	0.69114
-14682	-0.70976	0.026094	0.025700	-0.042949	-19486	-0.40371	-0.026820	0.051401	0.15123	10761	88835	97907	51703	58451	36080	10474	99528	16503	14667	25700	0.16206	0.15799	51400	0.63469	0.69242
-14681	0.47642	0.026341	0.025800	-0.044185	-19484	-0.48664	-0.025276	0.051601	0.15353	10861	11079	97759	59487	58425	36280	10172	99797	15227	14654	25800	0.17567	0.15782	51600	0.66805	0.69366
-14680	-0.20899	0.027448	0.025900	-0.045358	-19482	-0.068761	-0.027992	0.051801	0.15585	10961	10480	97581	55409	58411	36480	10252	10008	13052	14627	25900	0.17839	0.15757	51800	0.78547	0.69480
-14679	0.044893	0.026058	0.026000	-0.046536	-19480	0.072947	-0.030446	0.052001	0.15794	11061	97164	97372	57213	58405	36680	10247	10037	16081	14589	26000	0.16018	0.15725	52000	0.63719	0.69583
-14678	-0.81138	0.025802	0.026100	-0.047765	-19478	0.30230	-0.034511	0.052201	0.15967	11161	10603	97135	51139	58406	36880	95603	10065	16231	14546	26100	0.19556	0.15686	52200	0.58901	0.69672
-14677	-0.41653	0.022793	0.026200	-0.049048	-19476	0.035157	-0.036638	0.052401	0.16110	11261	86426	96871	59669	58408	37080	98686	10092	14646	14503	26200	0.13662	0.15643	52400	0.67382	0.69745
-14676	0.56146	0.025951	0.026300	-0.050259	-19474	-0.18104	-0.037419	0.052601	0.16212	11361	85828	96586	55710	58407	37280	10471	10117	15620	14468	26300	0.14531	0.15598	52600	0.67039	0.69800
-14675	-0.39164	0.022873	0.026400	-0.051467	-19472	-0.17532	-0.037721	0.052801	0.16299	11461	10286	96285	60912	58399	37480	10811	10140	12082	14446	26400	0.15928	0.15551	52800	0.89476	0.69839
-14674	-0.032574	0.029635	0.026500	-0.052689	-19470	-0.13631	-0.035702	0.053001	0.16401	11561	94931	95975	61568	58382	37680	95781	10163	12833	14443	26500	0.14543	0.15505	53000	0.74638	0.69863
-14673	-0.41579	0.032212	0.026600	-0.053948	-19468	0.18334	-0.039724	0.053201	0.16508	11661	11261	95663	67136	58354	37880	10244	10185	12146	14462	26600	0.15821	0.15463	53200	0.84336	0.69873
-14672	-0.16423	0.028767	0.026700	-0.055248	-19466	0.10452	-0.043101	0.053401	0.16616	11761	94131	95361	62165	58316	38080	10533	10207	14387	14501	26700	0.14282	0.15424	53400	0.73210	0.69872
-14671	-0.18493	0.028870	0.026800	-0.056592	-19464	-0.14860	-0.042722	0.053601	0.16716	11861	88732	95078	62495	58269	38280	10337	10231	14901	14557	26800	0.13392	0.15390	53600	0.69372	0.69864
-14670	-0.54061	0.031339	0.026900	-0.057889	-19462	-0.68277	-0.044496	0.053801	0.16794	11961	77270	94828	52512	58219	38480	94784	10257	16055	14622	26900	0.13879	0.15363	53800	0.59038	0.69852
-14669	0.95125	0.024710	0.027000	-0.059192	-19460	-0.51404	-0.044402	0.054001	0.16853	12061	10838	94622	54539	58170	38680	10316	10285	13463	14686	27000	0.18744	0.15343	54000	0.76619	0.69840
-14668	-0.019916	0.028036	0.027100	-0.060526	-19458	0.076672	-0.044280	0.054201	0.16906	12161	10415	94474	57167	58129	38880	10267	10313	13614	14740	27100	0.17184	0.15330	54200	0.75419	0.69833
-14667	0.025828	0.027239	0.027200	-0.061940	-19456	-0.15258	-0.043297	0.054401	0.16963	12261	85795	94394	53719	58100	39080	10287	10341	17270	14778	27200	0.15064	0.15324	54400	0.59569	0.69834
-14666	-0.52065	0.024331	0.027300	-0.063626	-19454	-0.021802	-0.042193	0.054601	0.17029	12361	84132	94389	57085	58087	39280	10137	10367	17681	14792	27300	0.13901	0.15327	54600	0.57332	0.69850
-14665	0.33094	0.025704	0.027400	-0.065410	-19452	-0.16295	-0.038387	0.054801	0.17123	12461	98355	94465	60834	58094	39480	10539	10388	14047	14783	27400	0.15249	0.15337	54800	0.75022	0.69884
-14664	-0.57865	0.023587	0.027500	-0.067286	-19450	-0.17485	-0.037701	0.055001	0.17215	12561	86942	94623	54684	58121	39680	10594	10402	17415	14752	27500	0.14996	0.15356	55000	0.60831	0.69940
-14663	-0.88146	0.028752	0.027600	-0.068946	-19448	-0.22872	-0.036323	0.055201	0.17314	12661	87550	94858	55254	58164	39880	11156	10409	13214	14705	27600	0.14945	0.15382	55200	0.84425	0.70022
-14662	-17521	0.031842	0.027700	-0.070556	-19446	-0.19981	-0.034829	0.055401	0.17426	12761	94328	95161	55179	58221	40080	10986	10407	14377	14650	27700	0.16124	0.15416	55400	0.76416	0.70131
-14661	0.79532	0.037283	0.027800	-0.072041	-19444	-0.084501	-0.029515	0.055601	0.17547	12861	91861	95517	61239	58286	40280	10444	10398	13712	14593	27800	0.14148	0.15457	55600	0.76162	0.70268
-14660	-0.27097	0.033954	0.027900	-0.073358	-19442	0.047469	-0.027100	0.055801	0.17670	12961	94333	95910	59417	58351	40480	10334	10383	12130	14545	27900	0.14975	0.15503	55800	0.85188	0.70430
-14659	-0.40401	0.032149	0.028000	-0.074654	-19440	-0.14042	-0.026961	0.056001	0.17800	13061	96343	96318	59285	58411	40680	10069	10365	14404	14510	28000	0.15328	0.15553	56000	0.69909	0.70614
-14658	0.35723	0.035727	0.028100	-0.075903	-19438	0.036145	-0.028173	0.056201	0.17952	13161	10152	96720	64081	58458	40880	10501	10346	15447	14492	28100	0.14943	0.15606	56200	0.67982	0.70815
-14657	0.061385	0.040312	0.028200	-0.077110	-19436	0.11223	-0.029851	0.056401	0.18101	13261	98202	97093	60061	58490	41080	99365	10331	13725	14495	28200	0.15422	0.15657	56400	0.72397	0.71026
-14656	0.069848	0.038138	0.028300	-0.078402	-19434	-0.61278	-0.030164	0.056601	0.18242	13361	99522	97417	56687	58501	41280	10336	10321	17528	14517	28300	0.16559	0.15707	56600	0.58968	0.71241
-14655	0.19476	0.033429	0.028400	-0.079643	-19432	-0.56428	-0.031004	0.056801	0.18366	13461	10630	97675	61028	58491	41480	10377	10320	13069	14556	28400	0.16429	0.15751	56800	0.79402	0.71453
-14654	-0.14241	0.032263	0.028500	-0.080857	-19430	0.061833	-0.030318	0.057001	0.18487	13561	10291	97852	56967	58461	41680	95474	10329	11514	14609	28500	0.17039	0.15787	57000	0.82917	0.71655
-14653	-0.72114	0.029031	0.028600	-0.082085	-19428	0.14803	-0.027534	0.057201	0.18615	13661	96307	97941	60137	58413	41880	98848	10347	14720	14671	28600	0.15105	0.15815	57200	0.67154	0.71842
-14652	0.41785	0.026083	0.028700	-0.083186	-19426	0.35023	-0.028692	0.057401	0.18737	13761	10396	97937	59497	58352	42080	10087	10373	14968	14736	28700	0.16480	0.15831	57400	0.67392	0.72010
-14651	-0.44419	0.027925	0.028800	-0.084315	-19424	-0.11641	-0.028575	0.057601	0.18861	13861	10255	97843	55191	58281	42280	10869	10406	16371	14798	28800	0.17526	0.15835	57600	0.66391	0.72157
-14650	-0.27466	0.027882	0.028900	-0.085467	-19422	-0.22494	-0.027902	0.057801	0.18992	13961	91532	97663	56030	58206	42480	10454	10443	13226	14852	28900	0.15408	0.15826	57800	0.79047	0.72282
-14649	-0.71765	0.032863	0.029000	-0.086643	-19420	-0.075225	-0.025485	0.058001	0.19123	14061	10251	97408	57599	58132	42680	10861	10481	17711	14893	29000	0.16786	0.15805	58000	0.61321	0.72385
-14648	-0.45807	0.032950	0.029100	-0.087915	-19418	-0.046673	-0.025302	0.058201	0.19242	14161	10093	97089	59286	58064	42880	10406	10519	14731	14918	29100	0.16058	0.15771	58200	0.70635	0.72468
-14647	0.14888	0.036362	0.029200	-0.089161	-19416	0.40683	-0.028340	0.058401	0.19342	14261	10432	96721	63592	58007	43080	10033	10553	16829	14926	29200	0.15473	0.15727	58400	0.59620	0.72534
-14646	0.023156	0.039797	0.029300	-0.090351	-19414	-0.33035	-0.025603	0.058601	0.19422	14361	87618	96317	57828	57963	43280	11314	10583	13577	14917	29300	0.14291	0.15673	58600	0.83333	0.72584
-14645	-10013	0.040169	0.029400	-0.091408	-19412	-0.21302	-0.022874	0.058801	0.19488	14461	93045	95894	49910	57935	43480	11184	10609	14064	14891	29400	0.17584	0.15612	58800	0.79526	0.72621
-14644	0.14326	0.044038	0.029500	-0.092490	-19410	0.43526	-0.021713	0.059001	0.19573	14561	84966	95466	56455	57924	43680	10617	10630	16167	14851	29500	0.14196	0.15545	59000	0.65673	0.72646
-14643	0.091101	0.046290	0.029600	-0.093730	-19408	0.18835	-0.023428	0.059201	0.19676	14661	95461	95046	55657	57931	43880	10131	10648	14543	14797	29600	0.16177	0.15475	59200	0.69659	0.72661
-14642	0.40610	0.043019	0.029700	-0.094863	-19406	-0.11281	-0.021267	0.059401	0.19767	14761	10590	94648	61355	57955	44080	10722	10665	14480	14733	29700	0.16280	0.15404	59400	0.74045	0.72666
-14641	-0.00015548	0.041775	0.029800	-0.096013	-19404	-0.26105	-0.021759	0.059601	0.19860	14861	97888	94282	63607	57995	44280	11071	10681	15058	14659	29800	0.14515	0.15334	59600	0.73523	0.72662
-14640	0.91561	0.044430	0.029900	-0.097185	-19402	-0.50713	-0.022723	0.059801	0.19967	14961	82190	93959	52381	58048	44480	10265	10700	12991	14576	29900	0.14799	0.15267	59800	0.79020	0.72649
-14639	-0.15582	0.044989	0.030000	-0.098465	-19400	-0.068766	-0.020915	0.060001	0.20085	15061	95852	93687	59706	58110	44680	10846	10721	14187	14489	30000	0.15142	0.15207	60000	0.76452	0.72629
-14638	0.20301	0.047244	0.030100	-0.099647	-19398	-0.24022	-0.018326	0.060201	0.20219	15161	96980	93473	57966	58180	44880	10384	10747	16027	14402	30100	0.15780	0.15154	60200	0.64790	0.72602
-14637	0.38280	0.046824	0.030200	-0.10081	-19396	-0.10986	-0.020592	0.060401	0.20351	15261	97652	93321	55126	58252	45080	10418	10777	16725	14322	30200	0.16708	0.15111	60400	0.62289	0.72573
-14636	0.099373	0.037632	0.030300	-0.10191	-19394	-0.29681	-0.020756	0.060601	0.20487	15361	86657	93233	61142	58321	45280	11002	10811	15839	14258	30300	0.13368	0.15078	60600	0.69460	0.72543
-14635	0.58351	0.036767	0.030400	-0.10300	-19392	0.44412	-0.019661	0.060801	0.20606	15461	85216	93206	57711	58385	45480	11011	10846	13364	14221	30400	0.13927	0.15057	60800	0.82394	0.72517
-14634	0.37683	0.038219	0.030500	-0.10419	-19390	-0.65671	-0.020093	0.061001	0.20724	15561	85825	93236	54984	58439	45680	10248	10880	12228	14219	30500	0.14723	0.15048	61000	0.83812	0.72499
-14633	0.15771	0.041290	0.030600	-0.10533	-19388	0.25386	-0.023941	0.061201	0.20851	15661	85825	93313	54984	58478	45880	11031	10912	10734	14259	30600	0.14723	0.15051	61200	10276	0.72492
-14632	0.37676	0.042676	0.030700	-0.10634	-19386	0.31581	-0.031789	0.061401	0.20974	15761	10017	93426	68832	58501	46080	11184	10937	96783	14346	30700	0.13726	0.15063	61400	11556	0.72497
-14631	0.40511	0.043770	0.030800	-0.10728	-19384	-0.36506	-0.027381	0.061601	0.21108	15861	85560	93561	58123	58504	46280	11451	10956	14272	14477	30800	0.13885	0.15084	61600	0.80232	0.72515
-14630	-0.074556	0.050197	0.030900	-0.10818	-19382	-0.038121	-0.029445	0.061801	0.21238	15961	10394	93702	62589	58487	46480	11166	10965	16385	14644	30900	0.15663	0.15111	61800	0.68149	0.72545
-14629	-0.36539	0.045482	0.031000	-0.10914	-19380	-0.29040	-0.033652	0.062001	0.21355	16061	95154	93833	57335	58450	46680	11756	10966	17122	14837	31000	0.15653	0.15142	62000	0.68660	0.72584
-14628	-0.37093	0.050130	0.031100	-0.11019	-19378	0.0011233	-0.038698	0.062201	0.21476	16161	98336	93939	60024	58394	46880	11281	10959	13285	15040	31100	0.15452	0.15173	62200	0.84920	0.72628
-14627	-0.55238	0.053449	0.031200	-0.11131	-19376	0.098434	-0.040059	0.062401	0.21604	16261	92934	94009	56197	58321	47080	10661	10945	15370	15239	31200	0.15598	0.15204	62400	0.69366	0.72673
-14626	-0.032797	0.054354	0.031300	-0.11240	-19374	-0.23777	-0.041605	0.062601	0.21729	16361	90410	94033	54454	58234	47280	10844	10927	15792	15418	31300	0.15660	0.15230	62600	0.68666	0.72713
-14625	0.72453	0.056370	0.031400	-0.11346	-19372	0.25297	-0.038067	0.062801	0.21853	16461	10257	94008	63950	58138	47480	10244	10907	15970	15566	31400	0.15128	0.15252	62800	0.64145	0.72745
-14624	-0.095284	0.052430	0.031500	-0.11464	-19370	0.29861	-0.038719	0.063001	0.21963	16561	99339	93933	54069	58035	47680	10713	10888	20312	15674	31500	0.17329	0.15266	63000	0.52743	0.72763
-14623	0.69203	0.050768	0.031600	-0.11595	-19368	-0.28602	-0.041180	0.063201	0.22070	16661	10122	93813	52432	57931	47880	10983	10872	16003	15740	31600	0.18209	0.15274	63200	0.68632	0.72766
-14622	-0.10390	0.054390	0.031700	-0.11729	-19366	-0.089805	-0.043853	0.063401	0.22186	16761	96415	93657	64109	57831	48080	11019	10859	15768	15765	31700	0.14185	0.15275	63400	0.69879	0.72751
-14621	0.32048	0.054483	0.031800	-0.11875	-19364	-0.11388	-0.043219	0.063601	0.22289	16861	94136	93477	61029	57738	48280	10684	10851	16281	15752	31800	0.14549	0.15270	63600	0.65626	0.72717
-14620	0.096689	0.059154	0.031900	-0.12016	-19362	0.18413	-0.041349	0.063801	0.22367	16961	77163	93285	53315	57657	48480	10649	10849	14181	15707	31900	0.13651	0.15260	63800	0.75098	0.72663
-14619	-0.29864	0.056843	0.032000	-0.12142	-19360	0.37574	-0.036465	0.064001	0.22429	17061	86831	93095	58821	57591	48680	11112	10850	15963	15639	32000	0.13924	0.15247	64000	0.69614	0.72591
-14618	0.45836	0.053495	0.032100	-0.12266	-19358	0.25561	-0.032489	0.064201	0.22500	17161	10225	92920	62557	57541	48880	10786	10855	16382	15554	32100	0.15417	0.15231	64200	0.65841	0.72501
-14617	-0.13714	0.054213	0.032200	-0.12389	-19356	-0.036701	-0.032084	0.064401	0.22570	17261	96321	92771	54813	57509	49080	10813	10864	15199	15460	32200	0.16575	0.15215	64400	0.71142	0.72395
-14616	0.27742	0.059666	0.032300	-0.12510	-19354	0.11530	-0.031860	0.064601	0.22654	17361	91709	92656	52763	57494	49280	10414	10874	11995	15364	32300	0.16394	0.15200	64600	0.86817	0.72275
-14615	-0.21863	0.058414	0.032400	-0.12641	-19352	-0.0016215	-0.032476	0.064801	0.22774	17461	73811	92581	51974	57494	49480	10785	10884	20156	15268	32400	0.13395	0.15188	64800	0.53507	0.72144
-14614	-0.37327	0.054761	0.032500	-0.12788	-19350	0.34029	-0.029620	0.065001	0.22895	17561	10009	92550	54960	57507	49680	11395	10895	16015	15179	32500	0.17177	0.15180	65000	0.71152	0.72003
-14613	0.57737	0.060176	0.032600	-0.12944	-19348	0.21088	-0.026684	0.065201	0.23022	17661	87032	92562	58228	57530	49880	10741	10905	11276	15097	32600	0.14098	0.15176	65200	0.95250	0.71856
-14612	-0.38152	0.064157	0.032700	-0.13113	-19346	0.24531	-0.023240	0.065401	0.23155	17761	89450	92617	59867	57557	50080	11451	10913	13806	15026	32700	0.14093	0.15178	65400	0.82938	0.71706
-14611	-0.14168	0.068072	0.032800	-0.13279	-19344	0.58330	-0.023377	0.065601	0.23309	17861	98460	92713	59499	57586	50280	10918	10920	16900	14966	32800	0.15608	0.15186	65600	0.64604	0.71558
-14610	0.0032930	0.061654	0.032900	-0.13429	-19342	-0.46385	-0.023454	0.065801	0.23463	17961	10049	92846	54307	57612	50480	10771	10925	15336	14918	32900	0.17453	0.15200	65800	0.70233	0.71413
-14609	-0.016697	0.065263	0.033000	-0.13577	-19340	-0.066217	-0.026045	0.066001	0.23631	18061	99789	93012	72262	57634	50680	10644	10929	13199	14884	33000	0.13025	0.15222	66000	0.80641	0.71278
-14608	0.25529	0.069296	0.033100	-0.13726	-19338	-0.075115	-0.025151	0.066201	0.23816	18161	85158	93208	55431	57647	50880	11008	10933	15496	14863	33100	0.14490	0.15250	66200	0.71042	0.71154
-14607	0.53804	0.065838	0.033200	-0.13887	-19336	-0.29206	-0.024356	0.066401	0.24000	18261	97345	93430	58699	57652	51080	11161	10936	12865	14857	33200	0.15642	0.15286	66400	0.86754	0.71047
-14606	-0.50126	0.069803	0.033300	-0.14062	-19334	-0.38019	-0.020155	0.066601	0.24188	18361	78921	93674	51541	57647	51280	10904	10939	16735	14867	33300	0.14443	0.15327	66600	0.65154	0.70958
-14605	0.32880	0.071893	0.033400	-0.14240	-19332	0.041890	-0.016244	0.066801	0.24371	18461	83346	93934	58407	57633	51480	10931	10943	15898	14895	33400	0.13459	0.15373	66800	0.68755	0.70888
-14604	0.11719	0.068998	0.033500	-0.14425	-19330	-0.020965	-0.014194	0.067001	0.24562	18561	10719	94203	53197	57609	51680	10462	10949	14391	14942	33500	0.19005	0.15423	67000	0.72701	0.70838
-14603	-0.10251	0.069716	0.033600	-0.14595	-19328	-0.32248	-0.011706	0.067201	0.24741	18661	98234	94475	56250	57578	51880	11277	10956	14848	15009	33600	0.16472	0.15476	67200	0.75952	0.70805
-14602	-0.25701	0.072582	0.033700	-0.14748	-19326	-0.11257	-0.0098250	0.067401	0.24909	18761	90150	94739	56480	57538	52080	11008	10966	14107	15095	33700	0.15055	0.15530	67400	0.78035	0.70785
-14601	0.59742	0.078898	0.033800	-0.14891	-19324	-0.080963	-0.010142	0.067601	0.25067	18861	95428	94986	64078	57491	52280	11194	10977	98520	15199	33800	0.14047	0.15584	67600	11362	0.70773
-14600	-0.13941	0.086434	0.033900	-0.15033	-19322	0.31217	-0.0081815	0.067801	0.25223	18961	10516	95207	58605	57436	52480	10520	10992	17682	15317	33900	0.16924	0.15635	67800	0.59493	0.70763
-14599	0.41540	0.084217	0.034000	-0.15160	-19320	-0.011831	-0.0070116	0.068001	0.25368	19061	84459	95391	59150	57374	52680	10778	11009	15487	15444	34000	0.13468	0.15682	68000	0.69593	0.70749
-14598	-0.19231	0.081510	0.034100	-0.15271	-19318	0.25252	-0.0082525	0.068201	0.25502	19161	10077	95532	59076	57306	52880	11299	11030	18361	15574	34100	0.16089	0.15724	68200	0.61538	0.70727
-14597	-0.14931	0.083721	0.034200	-0.15400	-19316	-0.069064	-0.0099323	0.068401	0.25652	19261	87843	95625	47988	57233	53080	11302	11053	14419	15703	34200	0.17266	0.15759	68400	0.78382	0.70693
-14596	0.81298	0.077750	0.034300	-0.15534	-19314	0.54258	-0.013193	0.068601	0.25806	19361	10536	95671	60373	57157	53280	10727	11078	16582	15827	34300	0.16461	0.15788	68600	0.64692	0.70647
-14595	-0.72920	0.076541	0.034400	-0.15663	-19312	-0.0074704	-0.0083309	0.068801	0.25976	19461	93068	95676	50539	57080	53480	11118	11106	17352	15941	34400	0.17369	0.15810	68800	0.64070	0.70588
-14594	0.053521	0.072097	0.034500	-0.15778	-19310	0.48063	-0.0069317	0.069001	0.26143	19561	10839	95650	69783	57007	53680	11071	11134	17794	16043	34500	0.14650	0.15826	69000	0.62216	0.70518
-14593	0.32051	0.069873	0.034600	-0.15896	-19308	0.12573	-0.010011	0.069201	0.26317	19661	96547	95608	56213	56941	53880	10969	11161	14238	16132	34600	0.16200	0.15837	69200	0.77037	0.70439
-14592	-0.78589	0.068451	0.034700	-0.16015	-19306	0.55468	-0.011022	0.069401	0.26502	19761	11290	95571	60225	56890	54080	10986	11186	12446	16206	34700	0.17682	0.15845	69400	0.88271	0.70356
-14591	-0.41524	0.065386	0.034800	-0.16133	-19304	0.0021175	-0.0094696	0.069601	0.26672	19861	87552	95559	53204	56856	54280	11085	11207	14356	16263	34800	0.15521	0.15853	69600	0.77210	0.70270
-14590	-0.27078	0.059578	0.034900	-0.16237	-19302	-0.25840	-0.0076512	0.069801	0.26845	19961	97182	95594	53129	56846	54480	12143	11224	23026	16303	34900	0.17253	0.15861	69800	0.52736	0.70187
-14589	0.27468	0.055505	0.035000	-0.16349	-19300	0.22163	-0.0059837	0.070001	0.27010	20061	83983	95694	54649	56864	54680	11500	11234	14655	16325	35000	0.14495	0.15873	70000	0.78471	0.70109
-14588	0.23733	0.055097	0.035100	-0.16448	-19298	0.36668	-0.0057645	0.070201	0.27173	20161	86578	95875	51681	56912	54880	11241	11239	18876	16329	35100	0.15801	0.15889	70200	0.59552	0.70041
-14587	-0.35057	0.048584	0.035200	-0.16538	-19296	-0.33777	-0.0040184	0.070401	0.27341	20261	74656	96144	58000	56991	55080	11719	11238	16500	16317	35200	0.12141	0.15912	70400	0.71025	0.69986
-14586	-0.51591	0.050600	0.035300	-0.16616	-19294	-0.081567	-0.0038896	0.070601	0.27522	20361	10088	96503	57189	57099	55280	10890	11232	15904	16292	35300	0.16638	0.15941	70600	0.68471	0.69946
-14585	0.28973	0.052700	0.035400	-0.16682	-19292	-0.10671	-0.0050108	0.070801	0.27707	20461	90421	96946	56440	57235	55480	11485	11224	17790	16260	35400	0.15111	0.15976	70800	0.64561	0.69925
-14584	-0.33276	0.054197	0.035500	-0.16749	-19290	-0.50809	-0.00046935	0.071001	0.27889	20561	88173	97457	56045	57393	55680	10728	11214	13871	16223	35500	0.14839	0.16016	71000	0.77344	0.69924
-14583	0.47236	0.050801	0.035600	-0.16819	-19288	-0.36634	0.0053660	0.071201	0.28046	20661	10044	98018	56521	57567	55880	10690	11204	12657	16187	35600	0.16761	0.16060	71200	0.84462	0.69945
-14582	-0.68114	0.043715	0.035700	-0.16873	-19286	-0.52688	0.0015319	0.071401	0.28209	20761	10937	98607	56576	57752	56080	11508	11195	16842	16153	35700	0.18234	0.16104	71400	0.68328	0.69989
-14581	0.29149	0.040152	0.035800	-0.16922	-19284	0.076819	0.00013034	0.071601	0.28372	20861	99515	99197	58155	57942	56280	11066	11188	19715	16124	35800	0.16140	0.16148	71600	0.56128	0.70055
-14580	-0.14954	0.042966	0.035900	-0.16980	-19282	-0.50547	-0.0015176	0.071801	0.28531	20961	10942	99765	67050	58130	56480	11117	11185	15340	16098	35900	0.15392	0.16188	71800	0.72469	0.70143
-14579	-10223	0.044115	0.036000	-0.17031	-19280	-0.43531	0.00058848	0.072001	0.28683	21061	10406	10029	55775	58313	56680	11769	11184	15932	16073	36000	0.17597	0.16222	72000	0.73871	0.70251
-14578	0.17745	0.043958	0.036100	-0.17084	-19278	-0.16630	0.0030473	0.072201	0.28847	21161	11097	10075	58962	58487	56880	11604	11187	14141	16045	36100	0.17751	0.16248	72200	0.82061	0.70376
-14577	0.21701	0.049574	0.036200	-0.17146	-19276	-0.19277	0.00057330	0.072401	0.29033	21261	10502	10114	58180	58653	57080	10319	11193	15445	16012	36200	0.17026	0.16264	72400	0.66811	0.70516
-14576	0.67086	0.046239	0.036300	-0.17212	-19274	0.092775	-0.0012247	0.072601	0.29249	21361	96142	10145	59849	58809	57280	10748	11202	16761	15971	36300	0.15152	0.16271	72600	0.64126	0.70667
-14575	0.020330	0.044598	0.036400	-0.17274	-19272	-0.12280	-0.0015647	0.072801	0.29476	21461	96368	10167	57657	58957	57480	11099	11213	21141	15919	36400	0.15765	0.16265	72800	0.52502	0.70827
-14574	-0.64183	0.043315	0.036500	-0.17340	-19270	-0.26603	-0.0042968	0.073001	0.29707	21561	10230	10181	63204	59101	57680	11179	11227	13848	15859	36500	0.15266	0.16247	73000	0.80722	0.70992
-14573	0.72957	0.040281	0.036600	-0.17401	-19268	-0.14585	-0.0088053	0.073201	0.29940	21661	10834	10186	57891	59243	57880	11847	11241	15116	15790	36600	0.17652	0.16218	73200	0.78375	0.71159
-14572	0.29350	0.041341	0.036700	-0.17463	-19266	-0.15853	-0.0065150	0.073401	0.30181	21761	10813	10185	62864	59386	58080	11588	11256	14074	15717	36700	0.16224	0.16176	73400	0.82338	0.71324
-14571	0.24973	0.042741	0.036801	-0.17518	-19264	0.13964	-0.0064801	0.073601	0.30435	21861	83052	10177	52274	59531	58280	10990	11271	16733	15644	36800	0.14986	0.16124	73600	0.65677	0.71486
-14570	-0.31113	0.041699	0.036901	-0.17566	-19262	-0.028731	-0.0065202	0.073801	0.30688	21961	11089	10163	54617	59680	58480	11077	11287	15121	15575	36900	0.19150	0.16061	73800	0.73258	0.71644
-14569	0.77488	0.040391	0.037001	-0.17609	-19260	0.34478	-0.0049350	0.074001	0.30950	22061	10997	10143	64190	59833	58680	11334	11302	17031	15517	37000	0.16160	0.15990	74000	0.66547	0.71797
-14568	-0.78713	0.036120	0.037101	-0.17642	-19258	0.10608	-0.0076068	0.074201	0.31207	22161	10966	10120	56211	59987	58880	11364	11319	13047	15472	37100	0.18400	0.15912	74200	0.87100	0.71945
-14567	0.37231	0.032896	0.037201	-0.17682	-19256	-0.30251	-0.010921	0.074401	0.31466	22261	78089	10093	58074	60139	59080	11619	11337	17924	15445	37200	0.12683	0.15829	74400	0.64824	0.72090
-14566	0.38734	0.031318	0.037301	-0.17698	-19254	-0.13907	-0.013789	0.074601	0.31714	22361	11315	10064	61445	60287	59280	11255	11357	13920	15437	37300	0.17369	0.15745	74600	0.80854	0.72230
-14565	-0.69130	0.026865	0.037401	-0.17709	-19252	-0.24070	-0.015065	0.074801	0.31968	22461	10787	10033	73835	60424	59480	11392	11381	12703	15449	37400	0.13780	0.15662	74800	0.89675	0.72368
-14564	-0.32639	0.030312	0.037501	-0.17717	-19250	-0.0016900	-0.015881	0.075001	0.32222	22561	99929	10003	53970	60546	59680	10798	11408	16146	15477	37500	0.17464	0.15583	75000	0.66878	0.72501
-14563	-0.15226	0.031241	0.037601	-0.17736	-19248	0.15469	-0.016392	0.075201	0.32477	22661	10025	99736	64310	60646	59880	11734	11439	13987	15518	37600	0.14703	0.15512	75200	0.83898	0.72628
-14562	0.51549	0.032933	0.037701	-0.17754	-19246	0.075555	-0.016412	0.075401	0.32742	22761	89591	99471	61677	60721	60080	10812	11471	15598	15568	37700	0.13701	0.15451	75400	0.69319	0.72747
-14561	-0.14713	0.029356	0.037801	-0.17778	-19244	-0.16675	-0.020264	0.075601	0.33023	22861	10690	99245	56292	60766	60280	11438	11504	18555	15621	37800	0.17912	0.15405	75600	0.61645	0.72855
-14560	0.70599	0.035293	0.037901	-0.17803	-19242	-0.11169	-0.018551	0.075801	0.33312	22961	94180	99068	60478	60777	60480	11791	11536	15284	15673	37900	0.14688	0.15374	75800	0.77149	0.72949
-14559	12803	0.038410	0.038001	-0.17826	-19240	0.058419	-0.016247	0.076001	0.33587	23061	98566	98949	59034	60752	60680	11735	11565	17406	15721	38000	0.15748	0.15362	76000	0.67419	0.73029
-14558	-0.49087	0.036438	0.038101	-0.17849	-19238	-0.25350	-0.015949	0.076201	0.33854	23161	90605	98892	64444	60690	60880	11621	11588	14463	15762	38100	0.13261	0.15369	76200	0.80348	0.73092
-14557	-0.88105	0.031451	0.038201	-0.17879	-19236	0.078938	-0.013868	0.076401	0.34116	23261	94828	98898	61237	60591	61080	12775	11606	13994	15797	38200	0.14606	0.15395	76400	0.91290	0.73139
-14556	0.69625	0.034188	0.038301	-0.17905	-19234	0.20511	-0.012825	0.076601	0.34367	23361	95232	98965	62388	60457	61280	11337	11618	19022	15828	38300	0.14398	0.15440	76600	0.59602	0.73172
-14555	0.26966	0.036384	0.038401	-0.17930	-19232	0.15091	-0.0098910	0.076801	0.34621	23461	95461	99085	66845	60290	61480	11592	11623	14747	15855	38400	0.13470	0.15501	76800	0.78604	0.73193
-14554	0.43962	0.032687	0.038501	-0.17956	-19230	0.018467	-0.010407	0.077001	0.34869	23561	95460	99249	66844	60096	61680	11702	11624	15177	15883	38500	0.13470	0.15577	77000	0.77100	0.73205
-14553	0.26613	0.040304	0.038601	-0.17986	-19228	0.67236	-0.013737	0.077201	0.35114	23661	95789	99447	51737	59879	61880	11649	11621	15971	15912	38600	0.17463	0.15665	77200	0.72937	0.73213
-14552	0.30127	0.037774	0.038701	-0.18033	-19226	0.42006	-0.012239	0.077401	0.35361	23761	11142	99664	59869	59645	62080	11744	11617	13947	15944	38700	0.17554	0.15761	77400	0.84200	0.73217
-14551	0.29869	0.036142	0.038801	-0.18077	-19224	0.14073	-0.012802	0.077601	0.35601	23861	10492	99891	58708	59399	62280	10755	11613	18008	15977	38800	0.16857	0.15862	77600	0.59722	0.73220
-14550	0.32613	0.034457	0.038901	-0.18123	-19222	-0.012126	-0.012674	0.077801	0.35846	23961	10485	10012	54676	59148	62480	11770	11609	16658	16011	38900	0.18087	0.15965	77800	0.70658	0.73222
-14549	0.38299	0.035712	0.039001	-0.18165	-19220	-0.097885	-0.019029	0.078001	0.36087	24061	10977	10033	62343	58897	62680	11661	11608	15503	16042	39000	0.16608	0.16068	78000	0.75221	0.73223
-14548	0.50276	0.035473	0.039101	-0.18213	-19218	-0.26752	-0.020591	0.078201	0.36329	24161	84384	10054	60217	58650	62880	11590	11608	16008	16066	39100	0.13218	0.16168	78200	0.72400	0.73220
-14547	-0.46223	0.033197	0.039201	-0.18274	-19216	-0.12203	-0.019585	0.078401	0.36587	24261	94458	10073	53938	58411	63080	11257	11610	14113	16079	39200	0.16518	0.16265	78400	0.79767	0.73214
-14546	-13074	0.033424	0.039301	-0.18352	-19214	-0.084827	-0.025270	0.078602	0.36849	24361	11616	10090	55320	58183	63280	12279	11613	16298	16077	39300	0.19804	0.16357	78600	0.75337	0.73201
-14545	-10056	0.029963	0.039401	-0.18449	-19212	0.48712	-0.029187	0.078802	0.37123	24461	10751	10106	57906	57969	63480	11677	11616	18041	16059	39400	0.17512	0.16444	78800	0.64723	0.73183
-14544	0.47651	0.025617	0.039501	-0.18555	-19210	0.20258	-0.028704	0.079002	0.37370	24561	82111	10122	57130	57769	63680	11783	11619	17684	16024	39500	0.13556	0.16527	79000	0.66632	0.73159
-14543	0.21208	0.021602	0.039601	-0.18674	-19208	-0.069856	-0.026629	0.079202	0.37600	24661	10845	10138	65894	57585	63880	11120	11622	18008	15976	39600	0.15524	0.16605	79200	0.61749	0.73131
-14542	0.68153	0.025524	0.039701	-0.18816	-19206	0.15002	-0.029706	0.079402	0.37844	24761	10078	10153	58338	57418	64080	11584	11624	16267	15919	39700	0.16294	0.16679	79400	0.71212	0.73101
-14541	-0.38551	0.024252	0.039801	-0.18967	-19204	-0.19281	-0.031913	0.079602	0.38083	24861	98253	10169	54331	57269	64280	11521	11624	14017	15859	39800	0.17057	0.16749	79600	0.82195	0.73073
-14540	-0.67142	0.021214	0.039901	-0.19129	-19202	-0.17462	-0.030057	0.079802	0.38326	24961	10228	10186	53975	57138	64480	11659	11622	12245	15806	39900	0.17873	0.16814	79800	0.95213	0.73049
-14539	-0.30692	0.022919	0.040001	-0.19289	-19200	-0.33423	-0.026512	0.080002	0.38568	25061	10579	10203	54041	57027	64680	11530	11619	17266	15766	40000	0.18464	0.16875	80000	0.66782	0.73034
-14538	-10972	0.023946	0.040101	-0.19463	-19198	0.043514	-0.025115	0.080202	0.38788	25161	97085	10220	58088	56935	64880	11905	11614	17797	15744	40100	0.15764	0.16931	80200	0.66893	0.73029
-14537	0.050897	0.021412	0.040201	-0.19634	-19196	-0.26847	-0.021100	0.080402	0.38999	25261	11251	10236	57062	56862	65080	12371	11609	14272	15743	40200	0.18598	0.16980	80400	0.86682	0.73038
-14536	0.26761	0.027407	0.040301	-0.19819	-19194	-0.068057	-0.021553	0.080602	0.39200	25361	89366	10252	57556	56806	65280	12048	11605	10433	15763	40300	0.14645	0.17022	80600	11548	0.73064
-14535	0.12326	0.029202	0.040401	-0.19994	-19192	0.24072	-0.020050	0.080802	0.39417	25461	10087	10265	58356	56765	65480	10825	11602	18380	15798	40400	0.16303	0.17057	80800	0.58896	0.73108
-14534	0.21724	0.028355	0.040501	-0.20161	-19190	0.16304	-0.019160	0.081002	0.39622	25561	10667	10276	50516	56735	65680	11481	11602	18011	15842	40500	0.19916	0.17084	81000	0.63746	0.73172
-14533	0.0027225	0.031636	0.040601	-0.20326	-19188	-0.36347	-0.016465	0.081202	0.39818	25661	10248	10283	56669	56711	65880	10403	11606	13576	15886	40600	0.17057	0.17103	81200	0.76627	0.73258
-14532	-0.78519	0.032773	0.040701	-0.20498	-19186	0.052173	-0.0086044	0.081402	0.40006	25761	11168	10287	57771	56689	66080	11897	11614	16154	15920	40700	0.18234	0.17115	81400	0.73647	0.73367
-14531	0.21279	0.033562	0.040801	-0.20670	-19184	-0.18926	-0.0075506	0.081602	0.40197	25861	11552	10285	55363	56661	66280	11434	11625	14137	15937	40800	0.19681	0.17122	81600	0.80883	0.73500
-14530	0.19591	0.027908	0.040901	-0.20837	-19182	-0.26984	-0.0037667	0.081802	0.40394	25961	98094	10279	54325	56623	66480	12078	11639	21530	15933	40900	0.17031	0.17123	81800	0.56095	0.73658
-14529	-0.25944	0.032182	0.041001	-0.20990	-19180	-0.11944	0.0047139	0.082002	0.40606	26061	93796	10268	59883	56571	66680	11837	11655	15994	15906	41000	0.14774	0.17120	82000	0.74014	0.73838
-14528	0.10179	0.033331	0.041101	-0.21130	-19178	-0.048299	0.0047814	0.082202	0.40808	26161	11434	10252	60323	56501	66880	11762	11672	18317	15861	41100	0.17878	0.17115	82200	0.64214	0.74039
-14527	-0.065775	0.034717	0.041201	-0.21252	-19176	-0.21653	0.0042315	0.082402	0.40995	26261	97439	10232	56767	56412	67080	12003	11690	16946	15807	41200	0.16190	0.17107	82400	0.70827	0.74256
-14526	-0.55635	0.035756	0.041301	-0.21374	-19174	-0.091736	0.0053503	0.082602	0.41172	26361	10119	10206	62631	56307	67280	11548	11708	11423	15752	41300	0.15238	0.17097	82600	10110	0.74485
-14525	-0.27347	0.029915	0.041401	-0.21497	-19172	-0.19537	0.0087385	0.082802	0.41366	26461	99205	10177	55683	56188	67480	11901	11727	15422	15709	41400	0.16804	0.17084	82800	0.77170	0.74719
-14524	0.21515	0.033376	0.041501	-0.21619	-19170	0.0040178	0.012266	0.083002	0.41573	26561	10323	10145	58013	56062	67680	11111	11748	15008	15686	41500	0.16783	0.17069	83000	0.74038	0.74951
-14523	0.082625	0.034121	0.041601	-0.21740	-19168	-0.18483	0.016277	0.083202	0.41786	26661	96978	10111	50920	55937	67880	11892	11772	14988	15690	41600	0.17963	0.17050	83200	0.79345	0.75174
-14522	-0.28769	0.031224	0.041701	-0.21852	-19166	0.047094	0.020759	0.083402	0.41978	26761	10782	10076	56785	55822	68080	11877	11800	13111	15721	41700	0.17908	0.17026	83400	0.90584	0.75381
-14521	0.31715	0.030240	0.041801	-0.21971	-19164	-0.45294	0.022885	0.083602	0.42157	26861	10640	10041	54074	55724	68280	11315	11833	14658	15776	41800	0.18558	0.16996	83600	0.77192	0.75567
-14520	-0.40562	0.030414	0.041901	-0.22087	-19162	0.43002	0.027115	0.083802	0.42325	26961	10407	10008	56810	55652	68480	12093	11870	17155	15847	41900	0.17279	0.16962	83800	0.70494	0.75728
-14519	-0.33271	0.033586	0.042001	-0.22197	-19160	0.15514	0.026962	0.084002	0.42491	27061	96671	99771	52364	55612	68680	12026	11910	15434	15923	42000	0.17413	0.16922	84000	0.77919	0.75859
-14518	-0.56774	0.035198	0.042101	-0.22312	-19158	-0.23928	0.025304	0.084202	0.42651	27161	98743	99502	53013	55608	68880	11729	11953	18604	15992	42100	0.17568	0.16877	84200	0.63042	0.75961
-14517	-0.56818	0.035092	0.042201	-0.22425	-19156	-0.045967	0.026109	0.084402	0.42833	27261	93598	99281	53103	55640	69080	11360	11994	17378	16043	42200	0.16625	0.16830	84400	0.65374	0.76033
-14516	0.18538	0.032814	0.042301	-0.22528	-19154	0.049338	0.026176	0.084602	0.43037	27361	96855	99115	49762	55707	69280	11924	12033	15995	16067	42300	0.18358	0.16782	84600	0.74550	0.76080
-14515	-0.053129	0.034274	0.042401	-0.22625	-19152	-0.22779	0.027475	0.084802	0.43228	27461	96013	99007	55709	55804	69480	12513	12066	14290	16060	42400	0.16256	0.16734	84800	0.87565	0.76104
-14514	10228	0.034902	0.042501	-0.22710	-19150	0.19719	0.026193	0.085002	0.43429	27561	90957	98956	58666	55926	69680	12892	12091	18301	16020	42500	0.14624	0.16689	85000	0.70441	0.76111
-14513	0.27469	0.032822	0.042601	-0.22790	-19148	0.19461	0.029939	0.085202	0.43647	27661	93676	98954	53287	56063	69880	12421	12106	19759	15951	42600	0.16581	0.16648	85200	0.62859	0.76107
-14512	-0.10024	0.034278	0.042701	-0.22867	-19146	0.090483	0.032460	0.085402	0.43859	27761	85143	98992	55093	56210	70080	12656	12113	16481	15858	42700	0.14577	0.16611	85400	0.76796	0.76098
-14511	0.050301	0.034902	0.042801	-0.22955	-19144	-0.24116	0.035435	0.085602	0.44058	27861	10537	99056	60724	56358	70280	12194	12111	12351	15750	42800	0.16367	0.16578	85600	0.98728	0.76089
-14510	0.49868	0.037452	0.042901	-0.23047	-19142	0.26411	0.034333	0.085802	0.44254	27961	10951	99130	59492	56502	70480	12005	12102	14552	15636	42900	0.17363	0.16548	85800	0.82497	0.76084
-14509	0.042499	0.034776	0.043001	-0.23131	-19140	-0.028349	0.037273	0.086002	0.44442	28061	10677	99197	64116	56638	70680	12157	12088	12846	15523	43000	0.15706	0.16520	86000	0.94641	0.76085
-14508	0.33755	0.031352	0.043101	-0.23214	-19138	-0.30140	0.036900	0.086202	0.44626	28161	10443	99241	56068	56765	70880	11664	12073	18243	15420	43100	0.17569	0.16490	86200	0.63933	0.76093
-14507	-0.17125	0.035469	0.043201	-0.23284	-19136	0.031561	0.035295	0.086402	0.44822	28261	10294	99249	57472	56883	71080	11530	12058	16593	15334	43200	0.16893	0.16457	86400	0.69484	0.76106
-14506	0.73241	0.031509	0.043301	-0.23332	-19134	-0.083915	0.035255	0.086602	0.45001	28361	78583	99210	56064	56995	71280	11958	12044	15124	15272	43300	0.13221	0.16418	86600	0.79065	0.76122
-14505	-0.54889	0.033818	0.043401	-0.23384	-19132	-0.23795	0.033160	0.086802	0.45177	28461	10813	99120	55227	57103	71480	11899	12032	13554	15237	43400	0.18468	0.16372	86800	0.87786	0.76139
-14504	0.10931	0.033336	0.043501	-0.23435	-19130	-0.0099172	0.035662	0.087002	0.45345	28561	11082	98980	54362	57212	71680	12184	12023	14105	15234	43500	0.19227	0.16318	87000	0.86384	0.76152
-14503	-0.10091	0.037193	0.043601	-0.23484	-19128	-0.16267	0.035170	0.087202	0.45506	28661	10413	98795	53743	57327	71880	12424	12015	16173	15264	43600	0.18275	0.16255	87200	0.76823	0.76160
-14502	0.29221	0.038127	0.043701	-0.23549	-19126	0.023254	0.031385	0.087402	0.45659	28761	10413	98576	53746	57450	72080	11719	12008	12277	15329	43700	0.18274	0.16184	87400	0.95451	0.76159
-14501	0.080395	0.035936	0.043801	-0.23606	-19124	-0.16284	0.034017	0.087602	0.45824	28861	83507	98337	53195	57585	72280	12430	12001	16785	15426	43800	0.14807	0.16107	87600	0.74051	0.76149
-14500	0.46730	0.032391	0.043901	-0.23651	-19122	-0.18062	0.035235	0.087802	0.46009	28961	10288	98095	65428	57733	72480	12034	11993	13960	15551	43900	0.14831	0.16026	87800	0.86204	0.76128
-14499	-0.24456	0.032060	0.044001	-0.23695	-19120	-0.50145	0.034362	0.088002	0.46198	29061	11088	97867	67566	57893	72680	12060	11983	16054	15696	44000	0.15479	0.15945	88000	0.75119	0.76097
-14498	0.18508	0.035153	0.044101	-0.23743	-19118	0.14452	0.035550	0.088202	0.46397	29161	82238	97670	52197	58065	72880	11433	11971	15461	15852	44100	0.14861	0.15865	88200	0.73943	0.76056
-14497	-0.94688	0.033891	0.044201	-0.23776	-19116	0.0014921	0.036733	0.088402	0.46599	29261	92171	97519	55585	58246	73080	11991	11956	13289	16007	44200	0.15640	0.15792	88400	0.90227	0.76005
-14496	0.035692	0.037437	0.044301	-0.23798	-19114	-0.11848	0.037218	0.088602	0.46811	29361	90301	97425	55709	58433	73280	12163	11939	19418	16149	44300	0.15289	0.15726	88600	0.62637	0.75944
-14495	-0.39727	0.044389	0.044401	-0.23819	-19112	-0.21433	0.034721	0.088802	0.47033	29461	92119	97394	61800	58622	73480	11740	11918	16222	16266	44400	0.14059	0.15670	88800	0.72369	0.75873
-14494	0.54251	0.051837	0.044501	-0.23844	-19110	0.61858	0.029356	0.089002	0.47268	29561	11214	97428	61169	58807	73680	12035	11895	16087	16349	44500	0.17292	0.15626	89000	0.74814	0.75790
-14493	0.36853	0.054940	0.044601	-0.23867	-19108	-0.077288	0.029449	0.089202	0.47511	29661	82842	97524	59225	58986	73880	12166	11871	20913	16391	44600	0.13193	0.15595	89200	0.58175	0.75695
-14492	-0.18769	0.053151	0.044701	-0.23872	-19106	0.12328	0.028754	0.089402	0.47743	29761	93797	97674	51142	59153	74080	12569	11846	18662	16392	44700	0.17299	0.15574	89400	0.67347	0.75583
-14491	-0.048266	0.051441	0.044801	-0.23875	-19104	0.0072593	0.024285	0.089602	0.47967	29861	99655	97867	57910	59304	74280	11779	11822	16148	16353	44800	0.16231	0.15565	89600	0.72944	0.75454
-14490	0.32533	0.052678	0.044901	-0.23892	-19102	-0.053445	0.020953	0.089802	0.48186	29961	10163	98088	62046	59438	74480	11387	11801	13565	16280	44900	0.15449	0.15566	89800	0.83949	0.75305
-14489	0.070981	0.058254	0.045001	-0.23902	-19100	0.57283	0.020388	0.090002	0.48404	30061	10557	98324	64357	59551	74680	11079	11782	16100	16180	45000	0.15472	0.15573	90000	0.68816	0.75137
-14488	0.32468	0.060276	0.045101	-0.23920	-19098	0.10382	0.024383	0.090202	0.48605	30161	79077	98560	61405	59645	74880	11495	11767	19254	16063	45100	0.12147	0.15586	90200	0.59700	0.74947
-14487	0.060802	0.065234	0.045201	-0.23930	-19096	-0.38540	0.028085	0.090402	0.48794	30261	11165	98782	67514	59720	75080	11428	11755	13345	15939	45200	0.15599	0.15602	90400	0.85640	0.74740
-14486	-0.12239	0.064690	0.045301	-0.23935	-19094	0.051208	0.028616	0.090602	0.48965	30361	10421	98981	61123	59777	75280	11822	11744	14098	15815	45300	0.16081	0.15618	90600	0.83850	0.74516
-14485	0.19303	0.061695	0.045401	-0.23941	-19092	0.078035	0.030061	0.090802	0.49133	30461	10351	99149	53388	59820	75480	12270	11732	17486	15697	45400	0.18287	0.15633	90800	0.70172	0.74279
-14484	0.012452	0.058253	0.045501	-0.23939	-19090	0.10335	0.029342	0.091002	0.49287	30561	99629	99284	62110	59851	75680	11650	11716	17367	15589	45500	0.15130	0.15646	91000	0.67084	0.74036
-14483	0.043187	0.058801	0.045601	-0.23922	-19088	-0.11650	0.027474	0.091202	0.49452	30661	10212	99387	55314	59873	75880	11539	11693	10780	15493	45600	0.17413	0.15657	91200	10704	0.73791
-14482	0.25227	0.061649	0.045701	-0.23915	-19086	0.21296	0.029393	0.091402	0.49610	30761	97941	99463	61203	59890	76080	11960	11662	17420	15411	45700	0.15094	0.15665	91400	0.68657	0.73552
-14481	-0.13707	0.063257	0.045801	-0.23912	-19084	0.080656	0.031645	0.091602	0.49751	30861	10052	99519	59719	59901	76280	12838	11620	14533	15341	45800	0.15876	0.15670	91600	0.88338	0.73324
-14480	0.053360	0.060643	0.045901	-0.23894	-19082	-0.18773	0.032348	0.091802	0.49873	30961	10034	99565	55561	59908	76480	11681	11569	14888	15284	45900	0.17034	0.15676	91800	0.78460	0.73114
-14479	0.48352	0.058977	0.046001	-0.23892	-19080	0.24052	0.031585	0.092002	0.49997	31061	96851	99611	60323	59909	76680	11896	11509	17151	15239	46000	0.15144	0.15683	92000	0.69359	0.72926
-14478	-0.24075	0.061951	0.046101	-0.23893	-19078	-0.13846	0.030701	0.092202	0.50113	31161	92754	99666	58376	59903	76880	11024	11444	14508	15207	46100	0.14987	0.15693	92200	0.75984	0.72762
-14477	0.29046	0.060999	0.046201	-0.23879	-19076	0.039919	0.028088	0.092402	0.50226	31261	11339	99739	63697	59887	77080	11281	11376	16329	15189	46200	0.16791	0.15709	92400	0.69086	0.72626
-14476	0.39408	0.065724	0.046301	-0.23858	-19074	0.23057	0.028881	0.092602	0.50332	31361	95110	99836	57474	59859	77280	10642	11308	13402	15186	46300	0.15608	0.15731	92600	0.79402	0.72514
-14475	0.38155	0.070113	0.046401	-0.23828	-19072	-0.028456	0.030315	0.092802	0.50438	31461	85890	99958	63576	59817	77480	11208	11243	14267	15200	46400	0.12742	0.15762	92800	0.78558	0.72425
-14474	-0.31642	0.066299	0.046501	-0.23797	-19070	0.35940	0.028715	0.093002	0.50553	31561	10055	10011	64826	59758	77680	11040	11184	15242	15231	46500	0.14630	0.15801	93000	0.72429	0.72354
-14473	0.086703	0.064741	0.046601	-0.23771	-19068	0.49678	0.035108	0.093202	0.50668	31661	96852	10028	58263	59685	77880	11570	11133	14892	15278	46600	0.15679	0.15847	93200	0.77694	0.72295
-14472	-0.18149	0.063395	0.046701	-0.23738	-19066	0.012283	0.034903	0.093402	0.50779	31761	99345	10047	62358	59600	78080	10772	11090	14668	15339	46700	0.15027	0.15901	93400	0.73440	0.72240
-14471	0.86551	0.064904	0.046801	-0.23715	-19064	0.18159	0.035764	0.093602	0.50885	31861	10445	10068	55797	59506	78280	10676	11056	13982	15410	46800	0.17656	0.15958	93600	0.76351	0.72184
-14470	0.0058235	0.063029	0.046901	-0.23693	-19062	0.22755	0.037265	0.093802	0.50997	31961	10035	10089	66269	59409	78480	10629	11031	17257	15485	46900	0.14283	0.16018	93800	0.61594	0.72118
-14469	-0.0037036	0.068217	0.047001	-0.23665	-19060	0.074759	0.037294	0.094002	0.51117	32061	10534	10110	53788	59315	78680	11212	11013	17297	15561	47000	0.18472	0.16076	94000	0.64820	0.72037
-14468	-0.27100	0.071041	0.047101	-0.23632	-19058	0.046852	0.036891	0.094202	0.51238	32161	11480	10130	61140	59232	78880	10686	11003	14290	15632	47100	0.17710	0.16131	94200	0.74778	0.71938
-14467	-0.19338	0.074297	0.047201	-0.23585	-19056	-0.079651	0.038403	0.094402	0.51342	32261	11212	10149	57061	59167	79080	11639	11000	15542	15694	47200	0.18534	0.16180	94400	0.74886	0.71818
-14466	-11226	0.070155	0.047301	-0.23544	-19054	0.077929	0.040091	0.094602	0.51443	32361	81703	10167	55651	59125	79280	10820	11002	15904	15746	47300	0.13848	0.16219	94600	0.68034	0.71677
-14465	-0.21257	0.070742	0.047401	-0.23502	-19052	0.27067	0.038930	0.094802	0.51527	32461	94260	10183	57715	59111	79480	10560	11009	16406	15789	47400	0.15404	0.16249	94800	0.64366	0.71517
-14464	-0.36649	0.068671	0.047501	-0.23454	-19050	0.064746	0.036165	0.095002	0.51588	32561	98754	10198	55830	59127	79680	11296	11022	16773	15823	47500	0.16684	0.16269	95000	0.67346	0.71341
-14463	0.30648	0.066396	0.047601	-0.23401	-19048	0.72025	0.032972	0.095202	0.51636	32661	10725	10212	56231	59174	79880	11021	11040	17806	15851	47600	0.17990	0.16277	95200	0.61895	0.71151
-14462	0.19024	0.059018	0.047701	-0.23342	-19046	0.49844	0.030372	0.095402	0.51658	32761	11061	10225	62767	59250	80080	10755	11063	15240	15877	47700	0.16621	0.16277	95400	0.70569	0.70953
-14461	-0.44713	0.058486	0.047801	-0.23275	-19044	0.096743	0.030392	0.095602	0.51668	32861	10950	10236	58700	59350	80280	10881	11090	15519	15902	47800	0.17595	0.16268	95600	0.70117	0.70750
-14460	-0.14502	0.055323	0.047901	-0.23200	-19042	0.00036564	0.026358	0.095802	0.51683	32961	94624	10247	61235	59468	80480	10935	11121	11358	15928	47900	0.14575	0.16253	95800	0.96273	0.70546
-14459	-0.29492	0.049345	0.048001	-0.23111	-19040	0.11101	0.022067	0.096002	0.51710	33061	10643	10257	56660	59599	80680	11494	11154	14918	15952	48000	0.17717	0.16233	96000	0.77050	0.70347
-14458	0.64061	0.047046	0.048101	-0.23015	-19038	-0.30858	0.020726	0.096202	0.51745	33161	11234	10266	61626	59733	80880	11202	11188	18619	15972	48100	0.17195	0.16210	96200	0.60163	0.70156
-14457	-0.26036	0.045438	0.048201	-0.22917	-19036	0.38004	0.022539	0.096402	0.51789	33261	77138	10273	59209	59864	81080	10858	11222	15382	15986	48200	0.12288	0.16187	96400	0.70592	0.69977
-14456	0.56146	0.044447	0.048301	-0.22805	-19034	0.21325	0.024278	0.096602	0.51841	33361	99616	10279	61948	59984	81280	11303	11253	18458	15992	48300	0.15167	0.16164	96600	0.61236	0.69816
-14455	0.45117	0.046549	0.048401	-0.22688	-19032	-0.26947	0.025189	0.096802	0.51894	33461	10166	10283	56875	60089	81480	11663	11281	17934	15989	48400	0.16859	0.16142	96800	0.65036	0.69676
-14454	-0.53195	0.052541	0.048501	-0.22564	-19030	0.091869	0.026643	0.097002	0.51949	33561	11032	10285	59278	60173	81680	11271	11303	16843	15982	48500	0.17553	0.16122	97000	0.66918	0.69560
-14453	0.66760	0.051621	0.048601	-0.22443	-19028	0.17491	0.028850	0.097202	0.51993	33661	11419	10285	66788	60235	81880	11453	11318	16514	15975	48600	0.16126	0.16105	97200	0.69352	0.69469
-14452	0.99985	0.050835	0.048701	-0.22315	-19026	0.41344	0.028664	0.097402	0.52028	33761	11476	10283	61528	60276	82080	11888	11326	13763	15975	48700	0.17593	0.16091	97400	0.86372	0.69404
-14451	-0.19184	0.048884	0.048801	-0.22186	-19024	0.21145	0.030401	0.097602	0.52068	33861	10099	10279	60617	60296	82280	11255	11328	15274	15989	48800	0.15714	0.16079	97600	0.73691	0.69364
-14450	-0.25513	0.053313	0.048901	-0.22057	-19022	0.22375	0.034545	0.097802	0.52108	33961	97268	10274	65217	60299	82480	11702	11324	12236	16020	48900	0.14067	0.16070	97800	0.95636	0.69346
-14449	-0.069040	0.049196	0.049001	-0.21936	-19020	-0.084411	0.041757	0.098002	0.52142	34061	98070	10268	62732	60291	82680	11594	11316	15024	16072	49000	0.14745	0.16064	98000	0.77171	0.69349
-14448	0.051213	0.052396	0.049101	-0.21810	-19018	0.079599	0.042954	0.098202	0.52160	34161	11427	10263	61190	60276	82880	10680	11305	17841	16140	49100	0.17614	0.16060	98200	0.59859	0.69367
-14447	0.27034	0.057628	0.049201	-0.21671	-19016	-0.042149	0.040160	0.098402	0.52171	34261	10204	10260	48194	60261	83080	10946	11293	17140	16220	49200	0.19971	0.16058	98400	0.63861	0.69398
-14446	-0.15123	0.057535	0.049301	-0.21514	-19014	0.30600	0.039493	0.098602	0.52180	34361	94076	10258	59872	60250	83280	11107	11280	14913	16301	49300	0.14820	0.16059	98600	0.74477	0.69436
-14445	0.62676	0.059561	0.049401	-0.21326	-19012	-0.020617	0.040505	0.098802	0.52171	34461	89414	10260	57132	60249	83480	11392	11267	17970	16372	49400	0.14762	0.16063	98800	0.63393	0.69479
-14444	0.073048	0.061551	0.049501	-0.21119	-19010	-0.14513	0.037573	0.099002	0.52160	34561	94545	10266	63154	60261	83680	11404	11254	17164	16424	49500	0.14120	0.16069	99000	0.66439	0.69522
-14443	-0.56712	0.057667	0.049601	-0.20886	-19008	-0.13022	0.031734	0.099202	0.52140	34661	10303	10276	62895	60288	83880	11521	11242	14042	16448	49600	0.15450	0.16077	99200	0.82044	0.69562
-14442	-0.38433	0.054000	0.049701	-0.20629	-19006	0.014681	0.032730	0.099402	0.52116	34761	11348	10291	56820	60332	84080	10854	11230	19707	16439	49700	0.18838	0.16089	99400	0.55077	0.69596
-14441	-0.66595	0.048448	0.049801	-0.20364	-19004	-0.48879	0.026102	0.099602	0.52091	34861	10727	10310	63361	60392	84280	11965	11219	20437	16399	49800	0.15968	0.16102	99600	0.58547	0.69623
-14440	0.80709	0.047541	0.049901	-0.20090	-19002	-0.29201	0.021646	0.099802	0.52050	34961	11161	10334	62565	60469	84480	10883	11207	15388	16331	49900	0.16825	0.16119	99800	0.70720	0.69644
-14439	-0.34832	0.041485	0.050001	-0.19801	-19000	0.078638	0.014912	0.10000	0.52007	35061	92650	10361	55714	60561	84680	10800	11197	16052	16246	50000	0.15685	0.16137	10000	0.67279	0.69658
-14438	0.19752	0.038587	0.050101	-0.19488	-18998	0.37942	0.0090046	0.10020	0.51967	35161	92654	10392	55714	60667	84880	11375	11188	16672	16156	50100	0.15686	0.16157	10020	0.68225	0.69668
-14437	-0.17413	0.042080	0.050201	-0.19165	-18996	0.22374	0.0092203	0.10040	0.51910	35261	11141	10426	68130	60786	85080	11006	11181	14936	16071	50200	0.15424	0.16178	10040	0.73689	0.69678
-14436	0.077926	0.039662	0.050301	-0.18830	-18994	0.086782	0.012504	0.10060	0.51863	35361	11145	10463	59419	60918	85280	11198	11178	15092	16003	50300	0.17692	0.16200	10060	0.74197	0.69691
-14435	-0.85530	0.041116	0.050401	-0.18512	-18992	0.083820	0.015226	0.10080	0.51818	35461	10326	10501	63188	61062	85480	11728	11180	15141	15956	50400	0.15414	0.16220	10080	0.77455	0.69711
-14434	-0.43175	0.041626	0.050501	-0.18192	-18990	0.18649	0.019997	0.10100	0.51784	35561	10079	10539	62438	61216	85680	10998	11186	11376	15934	50500	0.15226	0.16239	10100	0.96677	0.69740
-14433	-0.53836	0.042118	0.050601	-0.17872	-18988	0.17600	0.020322	0.10120	0.51752	35661	88469	10578	60350	61380	85880	10503	11197	15551	15932	50600	0.13827	0.16255	10120	0.67537	0.69780
-14432	0.041126	0.038092	0.050701	-0.17558	-18986	0.28805	0.018160	0.10140	0.51732	35761	11594	10616	58191	61553	86080	10975	11212	16155	15944	50700	0.18792	0.16268	10140	0.67936	0.69831
-14431	-0.24034	0.039762	0.050801	-0.17250	-18984	-0.097553	0.019279	0.10160	0.51721	35861	11309	10653	56016	61732	86280	10946	11228	17099	15960	50800	0.19042	0.16278	10160	0.64015	0.69893
-14430	0.033081	0.039169	0.050901	-0.16960	-18982	-0.58729	0.020903	0.10180	0.51718	35961	10634	10689	64932	61915	86480	11175	11244	18418	15973	50900	0.15447	0.16283	10180	0.60673	0.69966
-14429	0.50865	0.037176	0.051001	-0.16667	-18980	0.15804	0.020937	0.10200	0.51710	36061	11739	10722	61912	62100	86680	11659	11258	18762	15975	51000	0.17884	0.16286	10200	0.62142	0.70048
-14428	0.37330	0.036275	0.051101	-0.16373	-18978	-0.089039	0.022877	0.10220	0.51713	36161	10082	10754	62579	62281	86880	11008	11267	16594	15965	51100	0.15196	0.16286	10220	0.66336	0.70141
-14427	-0.00060104	0.034226	0.051201	-0.16078	-18976	-0.34616	0.024259	0.10240	0.51730	36261	10935	10783	60216	62455	87080	11897	11270	17764	15944	51200	0.17128	0.16285	10240	0.66973	0.70245
-14426	-0.39971	0.032192	0.051301	-0.15776	-18974	0.49372	0.023882	0.10260	0.51763	36361	11899	10811	69794	62618	87280	12455	11268	13379	15915	51300	0.16080	0.16284	10260	0.93093	0.70362
-14425	-0.27056	0.035123	0.051401	-0.15463	-18972	-0.12879	0.021394	0.10280	0.51777	36461	10347	10837	67240	62765	87480	11651	11261	13519	15887	51400	0.14514	0.16286	10280	0.86182	0.70495
-14424	-0.92633	0.036280	0.051501	-0.15141	-18970	0.028807	0.020391	0.10300	0.51779	36561	97688	10863	55113	62893	87680	11064	11253	13193	15864	51500	0.16718	0.16292	10300	0.83862	0.70647
-14423	0.30983	0.038217	0.051601	-0.14815	-18968	0.048221	0.018869	0.10320	0.51787	36661	11568	10889	63079	62999	87880	10948	11246	15727	15853	51600	0.17297	0.16304	10320	0.69611	0.70820
-14422	0.38721	0.042052	0.051701	-0.14513	-18966	-0.17109	0.018685	0.10340	0.51839	36761	10690	10916	64269	63080	88080	10316	11246	17147	15856	51700	0.15689	0.16323	10340	0.60161	0.71014
-14421	-0.15616	0.043189	0.051801	-0.14208	-18964	0.25079	0.016718	0.10360	0.51929	36861	11017	10945	64051	63137	88280	11425	11254	18592	15876	51800	0.16223	0.16350	10360	0.61450	0.71227
-14420	0.49479	0.040900	0.051901	-0.13908	-18962	0.036325	0.016747	0.10380	0.52042	36961	11534	10974	71969	63169	88480	10104	11272	15109	15909	51900	0.15116	0.16386	10380	0.66873	0.71458
-14419	-0.70209	0.035551	0.052001	-0.13625	-18960	0.38464	0.016547	0.10400	0.52180	37061	10561	11006	58585	63178	88680	10597	11301	15943	15951	52000	0.17004	0.16431	10400	0.66467	0.71701
-14418	-0.30272	0.035758	0.052101	-0.13349	-18958	-0.10375	0.017009	0.10420	0.52322	37161	10855	11039	63094	63165	88880	11455	11339	14245	15998	52100	0.16228	0.16484	10420	0.80410	0.71951
-14417	0.80488	0.037080	0.052201	-0.13083	-18956	0.20204	0.018097	0.10440	0.52457	37261	92340	11073	65704	63134	89080	11628	11384	15365	16041	52200	0.13256	0.16543	10440	0.75682	0.72203
-14416	0.024878	0.038530	0.052301	-0.12830	-18954	0.18915	0.018562	0.10460	0.52568	37361	11987	11107	62687	63088	89280	11982	11431	15587	16073	52300	0.18036	0.16606	10460	0.76869	0.72451
-14415	0.50548	0.036559	0.052401	-0.12575	-18952	-0.46781	0.016866	0.10480	0.52652	37461	10734	11142	57106	63030	89480	11876	11478	14818	16086	52400	0.17729	0.16673	10480	0.80148	0.72692
-14414	-0.24065	0.034234	0.052501	-0.12324	-18950	0.051522	0.015476	0.10500	0.52745	37561	11111	11174	63454	62965	89680	12222	11520	19072	16075	52500	0.16516	0.16739	10500	0.64085	0.72922
-14413	-12783	0.041494	0.052601	-0.12072	-18948	-0.10664	0.012329	0.10520	0.52829	37661	12698	11205	68490	62895	89880	10920	11555	19187	16036	52600	0.17487	0.16804	10520	0.56916	0.73139
-14412	-0.18967	0.040112	0.052701	-0.11819	-18946	-0.13607	0.0096401	0.10540	0.52925	37761	12428	11234	60143	62827	90080	11348	11578	18557	15969	52700	0.19491	0.16865	10540	0.61152	0.73345
-14411	0.28045	0.040847	0.052801	-0.11564	-18944	-0.23567	0.0078793	0.10560	0.53014	37861	10086	11260	62012	62762	90280	11976	11591	13232	15879	52800	0.15341	0.16922	10560	0.90509	0.73538
-14410	-0.61012	0.042949	0.052901	-0.11316	-18942	-0.49646	0.0093667	0.10580	0.53100	37961	12419	11283	63843	62706	90480	11582	11590	15850	15771	52900	0.18348	0.16971	10580	0.73074	0.73721
-14409	-0.36353	0.046053	0.053001	-0.11080	-18940	-0.32136	0.010421	0.10600	0.53177	38061	10225	11303	61459	62661	90680	11922	11578	17430	15654	53000	0.15692	0.17015	10600	0.68401	0.73893
-14408	0.38218	0.048013	0.053101	-0.10845	-18938	0.32334	0.0095294	0.10620	0.53232	38161	11301	11322	64858	62630	90880	12093	11555	14519	15537	53100	0.16434	0.17051	10620	0.83286	0.74055
-14407	0.90013	0.044696	0.053201	-0.10613	-18936	0.18712	0.0076912	0.10640	0.53261	38261	12253	11339	66477	62615	91080	12112	11523	13154	15428	53200	0.17385	0.17081	10640	0.92077	0.74206
-14406	0.42555	0.047250	0.053301	-0.10395	-18934	0.10069	0.0067556	0.10660	0.53302	38361	11234	11356	58789	62618	91280	11853	11485	15097	15332	53300	0.18024	0.17105	10660	0.78513	0.74347
-14405	-0.076152	0.047426	0.053401	-0.10175	-18932	-0.33550	0.0061764	0.10680	0.53342	38461	10999	11372	57146	62640	91480	10610	11444	12150	15250	53400	0.18154	0.17123	10680	0.87325	0.74474
-14404	10908	0.048792	0.053501	-0.099525	-18930	-0.19006	0.0032180	0.10700	0.53382	38561	10602	11389	62467	62680	91680	11345	11402	17629	15183	53500	0.16008	0.17138	10700	0.64356	0.74586
-14403	0.21401	0.045525	0.053601	-0.097371	-18928	0.31596	0.0012686	0.10720	0.53435	38661	11954	11406	60491	62737	91880	11041	11364	12125	15125	53600	0.18640	0.17148	10720	0.91057	0.74682
-14402	0.26536	0.046245	0.053701	-0.094983	-18926	-0.10280	0.00099070	0.10740	0.53486	38761	99665	11424	55607	62809	92080	11176	11331	14771	15074	53700	0.16905	0.17155	10740	0.75664	0.74759
-14401	-0.39481	0.047713	0.053801	-0.092675	-18924	0.36846	-0.37213	0.10760	0.53521	38861	12440	11441	70219	62894	92280	10903	11304	22685	15025	53800	0.16710	0.17158	10760	0.48064	0.74816
-14400	-0.29797	0.045425	0.053901	-0.090472	-18922	0.21052	-0.0016108	0.10780	0.53539	38961	12411	11458	68754	62988	92480	11362	11285	16344	14976	53900	0.17026	0.17157	10780	0.69519	0.74851
-14399	0.14618	0.049290	0.054001	-0.088355	-18920	0.33605	-0.0011875	0.10800	0.53566	39061	96857	11472	61958	63088	92680	11103	11273	12092	14929	54000	0.14745	0.17152	10800	0.91822	0.74864
-14398	-0.038758	0.049985	0.054101	-0.086227	-18918	-0.056444	-0.0037898	0.10820	0.53579	39161	11887	11483	61122	63190	92880	11340	11267	10552	14884	54100	0.18343	0.17141	10820	10747	0.74855
-14397	0.20521	0.055209	0.054201	-0.084070	-18916	-0.38085	-0.0055036	0.10840	0.53582	39261	11819	11490	64682	63292	93080	11227	11265	14996	14847	54200	0.17235	0.17123	10840	0.74866	0.74824
-14396	-0.49463	0.052526	0.054301	-0.081965	-18914	-0.19021	-0.0075415	0.10860	0.53578	39361	12163	11492	67108	63391	93280	11273	11265	15471	14821	54300	0.17096	0.17099	10860	0.72866	0.74772
-14395	0.29362	0.049798	0.054401	-0.079972	-18912	0.19912	-0.0082560	0.10880	0.53565	39461	11688	11487	62753	63484	93480	11385	11266	18347	14810	54400	0.17567	0.17067	10880	0.62055	0.74699
-14394	-0.21208	0.042593	0.054501	-0.077897	-18910	-0.047531	-0.0054716	0.10900	0.53530	39561	11370	11477	62261	63570	93680	11283	11267	11286	14817	54500	0.17225	0.17028	10900	0.99974	0.74605
-14393	-0.22698	0.035070	0.054601	-0.075781	-18908	-0.0066450	-0.0036412	0.10920	0.53481	39661	12053	11460	53790	63649	93880	11180	11264	13908	14842	54600	0.21134	0.16983	10920	0.80390	0.74491
-14392	0.066659	0.032266	0.054701	-0.073633	-18906	-0.47807	-0.0024877	0.10940	0.53420	39761	12097	11439	63272	63721	94080	11541	11259	14673	14882	54700	0.18033	0.16932	10940	0.78656	0.74355
-14391	-0.025142	0.031534	0.054801	-0.071465	-18904	-0.23452	0.0018952	0.10960	0.53381	39861	12211	11414	64826	63787	94280	11315	11250	15660	14934	54800	0.17767	0.16878	10960	0.72253	0.74199
-14390	-0.48181	0.033322	0.054901	-0.069306	-18902	-0.54547	0.0052673	0.10980	0.53361	39961	11545	11387	73351	63849	94480	11413	11238	13082	14995	54900	0.14845	0.16821	10980	0.87236	0.74019
-14389	0.40918	0.029201	0.055001	-0.067079	-18900	-0.26545	0.0097143	0.11000	0.53350	40061	11575	11360	71486	63911	94680	11316	11222	15441	15060	55000	0.15273	0.16765	11000	0.73284	0.73817
-14388	0.43541	0.027360	0.055101	-0.064890	-18898	0.31534	0.0078701	0.11020	0.53356	40161	10732	11334	62398	63976	94880	11168	11203	16722	15126	55100	0.16223	0.16710	11020	0.66786	0.73590
-14387	-0.22069	0.025991	0.055201	-0.062732	-18896	0.19641	0.0061695	0.11040	0.53377	40261	91507	11312	61041	64047	95080	10509	11182	17150	15191	55200	0.14140	0.16659	11040	0.61279	0.73337
-14386	0.53725	0.029657	0.055301	-0.060467	-18894	0.22690	0.0064923	0.11060	0.53410	40361	11710	11294	62270	64126	95280	12041	11159	16627	15256	55300	0.17738	0.16612	11060	0.72420	0.73059
-14385	0.45551	0.030789	0.055401	-0.058256	-18892	0.17406	0.0042050	0.11080	0.53453	40461	11009	11282	59130	64217	95480	10825	11136	14275	15321	55400	0.17561	0.16570	11080	0.75830	0.72756
-14384	0.33358	0.027074	0.055501	-0.056081	-18890	0.11509	0.0021304	0.11100	0.53494	40561	11735	11275	64243	64320	95680	10945	11113	10156	15388	55500	0.17229	0.16534	11100	10777	0.72430
-14383	-0.082383	0.023569	0.055601	-0.053969	-18888	-0.37194	0.00046087	0.11120	0.53528	40661	78045	11275	60700	64433	95880	11011	11091	18365	15458	55600	0.12127	0.16505	11120	0.59960	0.72083
-14382	-0.42102	0.021928	0.055701	-0.051834	-18886	0.032207	-0.0022972	0.11140	0.53554	40761	12913	11280	66857	64556	96080	11342	11070	16122	15529	55700	0.18217	0.16481	11140	0.70348	0.71719
-14381	-0.058163	0.021299	0.055801	-0.049535	-18884	0.078053	-0.0021862	0.11160	0.53595	40861	12535	11290	59979	64684	96280	11431	11050	15370	15602	55800	0.19712	0.16463	11160	0.74371	0.71342
-14380	-10163	0.025380	0.055901	-0.047350	-18882	0.24252	-0.0010878	0.11180	0.53665	40961	11766	11305	64730	64813	96480	10770	11031	11337	15672	55900	0.17145	0.16451	11180	0.94996	0.70957
-14379	0.29917	0.028546	0.056001	-0.045123	-18880	0.35220	-0.00063187	0.11200	0.53754	41061	10890	11323	68725	64939	96680	10402	11014	17845	15737	56000	0.14946	0.16446	11200	0.58292	0.70568
-14378	-0.085638	0.032438	0.056101	-0.042880	-18878	-0.099900	-0.0033867	0.11220	0.53853	41161	10890	11344	68724	65056	96880	10516	10997	17315	15795	56100	0.14945	0.16447	11220	0.60734	0.70180
-14377	-0.67204	0.031713	0.056201	-0.040814	-18876	-0.0066013	-0.00024250	0.11240	0.53952	41261	11583	11367	58487	65161	97080	11141	10980	19562	15845	56200	0.18680	0.16455	11240	0.56952	0.69796
-14376	-0.14534	0.030666	0.056301	-0.038764	-18874	0.099616	-0.00048415	0.11260	0.54061	41361	12824	11394	75469	65252	97280	11573	10964	15376	15888	56300	0.16027	0.16470	11260	0.75269	0.69421
-14375	-0.19684	0.031080	0.056401	-0.036854	-18872	0.11505	-0.00092155	0.11280	0.54166	41461	11164	11423	70676	65329	97480	11583	10947	15260	15925	56400	0.14899	0.16492	11280	0.75900	0.69057
-14374	0.62891	0.032772	0.056501	-0.034879	-18870	0.035296	-0.00044742	0.11300	0.54259	41561	10313	11456	61996	65395	97680	10741	10931	17029	15960	56500	0.15691	0.16523	11300	0.63072	0.68709
-14373	0.33148	0.028749	0.056601	-0.032875	-18868	0.38551	-0.0030654	0.11320	0.54345	41661	11245	11492	67390	65454	97880	11056	10917	13844	15996	56600	0.15738	0.16561	11320	0.79864	0.68380
-14372	-0.36192	0.033819	0.056701	-0.030913	-18866	0.31982	-0.0025202	0.11340	0.54419	41761	11664	11534	59995	65510	98080	10687	10904	13077	16034	56700	0.18337	0.16606	11340	0.81724	0.68074
-14371	-0.84678	0.030624	0.056801	-0.028910	-18864	0.038064	-0.0041900	0.11360	0.54478	41861	10193	11580	65661	65570	98280	10626	10895	15113	16075	56800	0.14642	0.16657	11360	0.70308	0.67798
-14370	-0.16069	0.037395	0.056901	-0.027074	-18862	0.10076	-0.0046208	0.11380	0.54521	41961	12156	11631	64045	65640	98480	10235	10889	15967	16117	56900	0.17903	0.16713	11380	0.64100	0.67555
-14369	0.27494	0.041578	0.057001	-0.025277	-18860	0.098535	-0.0075267	0.11400	0.54575	42061	13071	11687	69416	65727	98680	10298	10888	17598	16159	57000	0.17760	0.16772	11400	0.58518	0.67350
-14368	-0.77172	0.042800	0.057101	-0.023572	-18858	0.54676	-0.0089105	0.11420	0.54635	42161	10045	11749	63481	65833	98880	11345	10890	19851	16199	57100	0.14926	0.16833	11420	0.57150	0.67189
-14367	0.0066970	0.043060	0.057201	-0.021908	-18856	-0.23503	-0.0098241	0.11440	0.54723	42261	11321	11814	63899	65962	99080	11518	10895	17530	16237	57200	0.16711	0.16894	11440	0.65702	0.67074
-14366	-0.22901	0.046799	0.057301	-0.020293	-18854	-0.070773	-0.0087869	0.11460	0.54804	42361	12290	11883	61484	66111	99280	10777	10901	17154	16274	57300	0.18854	0.16954	11460	0.62824	0.67006
-14365	-0.56839	0.048345	0.057401	-0.018621	-18852	0.036350	-0.0051014	0.11480	0.54872	42461	10989	11955	63076	66280	99480	11131	10908	14989	16312	57400	0.16432	0.17013	11480	0.74262	0.66985
-14364	0.48293	0.047465	0.057501	-0.017015	-18850	0.012010	-0.0039429	0.11500	0.54949	42561	12260	12029	64409	66464	99680	10317	10913	14804	16354	57500	0.17954	0.17070	11500	0.69694	0.67009
-14363	0.30109	0.048157	0.057601	-0.015551	-18848	-0.12945	-0.00093343	0.11520	0.55024	42661	13472	12103	67956	66656	99880	10815	10916	12844	16400	57600	0.18699	0.17126	11520	0.84202	0.67072
-14362	-0.022788	0.050895	0.057701	-0.014068	-18846	0.16352	0.0017431	0.11540	0.55097	42761	12374	12177	67999	66850	10008	11343	10917	16613	16451	57700	0.17164	0.17180	11540	0.68278	0.67171
-14361	0.10817	0.048601	0.057801	-0.012671	-18844	0.35151	0.0017034	0.11560	0.55173	42861	12861	12249	74323	67041	10028	11559	10915	13557	16503	57800	0.16321	0.17234	11560	0.85261	0.67298
-14360	0.63039	0.056846	0.057901	-0.011368	-18842	-0.056138	0.0046971	0.11580	0.55253	42961	12839	12320	70398	67221	10048	10730	10912	19294	16551	57900	0.17202	0.17287	11580	0.55615	0.67447
-14359	-0.17717	0.061873	0.058001	-0.010117	-18840	0.0038839	0.0093491	0.11600	0.55329	43061	10561	12388	64321	67388	10068	11040	10908	22140	16588	58000	0.15486	0.17339	11600	0.49867	0.67613
-14358	-0.13832	0.066346	0.058101	-0.0089593	-18838	0.034971	0.012537	0.11620	0.55408	43161	13244	12453	71671	67536	10088	10762	10904	14743	16608	58100	0.17430	0.17392	11620	0.72997	0.67789
-14357	-0.18498	0.065974	0.058201	-0.0077984	-18836	-0.12861	0.014729	0.11640	0.55490	43261	11214	12515	66590	67665	10108	10461	10902	17043	16607	58200	0.15884	0.17445	11640	0.61378	0.67970
-14356	-0.11282	0.057392	0.058301	-0.0067446	-18834	-0.12960	0.011535	0.11660	0.55580	43361	13531	12572	68152	67775	10128	10450	10903	17791	16583	58300	0.18727	0.17497	11660	0.58735	0.68151
-14355	-0.44121	0.060885	0.058401	-0.0056099	-18832	-0.19517	0.0091989	0.11680	0.55687	43461	12426	12626	68956	67866	10148	11134	10907	15486	16534	58400	0.16997	0.17548	11680	0.71895	0.68328
-14354	0.68531	0.056877	0.058501	-0.0045208	-18830	0.15354	0.0065508	0.11700	0.55798	43561	12217	12676	60981	67940	10168	10849	10915	18433	16462	58500	0.18897	0.17598	11700	0.58855	0.68497
-14353	0.0072930	0.055753	0.058601	-0.0034480	-18828	0.11381	0.0038675	0.11720	0.55918	43661	12972	12721	68568	67999	10188	10990	10925	15269	16370	58600	0.17844	0.17646	11720	0.71978	0.68655
-14352	-0.30106	0.058424	0.058701	-0.0023959	-18826	0.074742	0.0045351	0.11740	0.56066	43761	14213	12764	67926	68046	10208	11173	10939	13594	16261	58700	0.19736	0.17692	11740	0.82193	0.68799
-14351	-0.78478	0.063128	0.058801	-0.0013363	-18824	-0.070784	0.0043241	0.11760	0.56224	43861	12691	12803	72090	68081	10228	10761	10956	15995	16139	58800	0.16604	0.17737	11760	0.67279	0.68928
-14350	0.27838	0.060133	0.058901	-0.00031346	-18822	0.097615	-0.0027784	0.11780	0.56372	43961	14199	12839	74316	68106	10248	11259	10975	17487	16009	58900	0.18022	0.17781	11780	0.64385	0.69043
-14349	0.56669	0.064486	0.059001	0.00065765	-18820	-0.042788	-0.0065067	0.11800	0.56510	44061	13218	12874	60757	68123	10268	10586	10996	17416	15874	59000	0.20521	0.17825	11800	0.60783	0.69143
-14348	-0.29888	0.062196	0.059101	0.0017011	-18818	-0.49143	-0.0082859	0.11820	0.56656	44161	11941	12908	66697	68132	10288	10974	11018	20595	15740	59100	0.16886	0.17869	11820	0.53283	0.69229
-14347	0.12268	0.060014	0.059201	0.0027805	-18816	-0.12788	-0.0062314	0.11840	0.56793	44261	11984	12941	71570	68134	10308	11153	11040	12322	15612	59200	0.15793	0.17915	11840	0.90512	0.69304
-14346	-0.86270	0.056638	0.059301	0.0037975	-18814	-0.35520	-0.0033977	0.11860	0.56924	44361	12499	12974	69387	68129	10328	11053	11062	15270	15495	59300	0.16991	0.17962	11860	0.72385	0.69368
-14345	0.49036	0.056169	0.059401	0.0047081	-18812	0.015767	-0.0049882	0.11880	0.57048	44461	12981	13008	63316	68119	10348	10833	11083	11107	15393	59400	0.19338	0.18011	11880	0.97532	0.69421
-14344	-0.30731	0.057745	0.059501	0.0055428	-18810	-0.039935	-0.0055426	0.11900	0.57202	44561	12095	13041	68797	68106	10368	11233	11100	12878	15311	59500	0.16582	0.18061	11900	0.87229	0.69463
-14343	-0.69552	0.064019	0.059601	0.0064182	-18808	0.34775	-0.0050920	0.11920	0.57363	44661	13623	13075	75212	68091	10388	11060	11114	16708	15251	59600	0.17085	0.18111	11920	0.66194	0.69495
-14342	-13734	0.062404	0.059701	0.0073615	-18806	-0.14256	-0.0039952	0.11940	0.57516	44761	12923	13107	67502	68078	10408	11418	11122	17974	15214	59700	0.18057	0.18160	11940	0.63523	0.69514
-14341	0.19541	0.066180	0.059801	0.0084317	-18804	0.11378	0.0018935	0.11960	0.57671	44861	12950	13139	66919	68069	10428	11492	11125	13078	15202	59800	0.18253	0.18206	11960	0.87874	0.69520
-14340	0.067901	0.066915	0.059901	0.0095752	-18802	0.053824	0.0065936	0.11980	0.57837	44961	14921	13169	60029	68069						59900	0.23445	0.18247
-14339	-0.25636	0.067997	0.060001	0.010699	-18800	0.32628	0.0070798	0.12000	0.58019	45061	13702	13197	77954	68080						60000	0.16579	0.18283
-14338	0.25885	0.067155	0.060101	0.011725	-18798	0.25980	0.0078185	0.12020	0.58218	45161	12037	13223	65367	68106						60100	0.17369	0.18313
-14337	11193	0.065289	0.060201	0.012731	-18796	-0.24328	0.0066029	0.12040	0.58436	45261	13810	13248	67015	68150						60200	0.19437	0.18335
-14336	-0.17911	0.068590	0.060301	0.013787	-18794	0.024946	0.0037668	0.12060	0.58645	45361	14005	13272	62127	68212						60300	0.21263	0.18352
-14335	-10163	0.064953	0.060401	0.015121	-18792	-0.13903	0.0014580	0.12080	0.58855	45461	13420	13297	71140	68296						60400	0.17792	0.18364
-14334	0.077265	0.063706	0.060501	0.016413	-18790	-0.15376	-0.0036472	0.12100	0.59063	45561	13985	13323	66438	68401						60500	0.19854	0.18372
-14333	-0.22801	0.060899	0.060601	0.017628	-18788	-0.42821	-0.0037912	0.12120	0.59271	45661	12632	13353	62933	68529						60600	0.18932	0.18378
-14332	-0.14683	0.062148	0.060701	0.018862	-18786	0.21249	-0.0022781	0.12140	0.59452	45761	11393	13386	68247	68679						60700	0.15746	0.18384
-14331	0.40622	0.058510	0.060801	0.020036	-18784	-0.24674	-0.0015961	0.12160	0.59610	45861	14596	13426	76812	68851						60800	0.17923	0.18393
-14330	-0.22991	0.063396	0.060901	0.021378	-18782	0.12941	-0.0035475	0.12180	0.59764	45961	11802	13472	69140	69044						60900	0.16101	0.18404
-14329	13035	0.067813	0.061001	0.022619	-18780	-0.33995	-0.0068548	0.12200	0.59913	46061	13805	13525	76553	69258						61000	0.17009	0.18419
-14328	0.47763	0.064901	0.061101	0.023727	-18778	-0.53504	-0.0078774	0.12220	0.60061	46161	13512	13584	67885	69490						61100	0.18774	0.18438
-14327	-0.10419	0.068474	0.061201	0.024797	-18776	0.10808	-0.0086657	0.12240	0.60203	46261	11822	13650	56657	69740						61200	0.19682	0.18461
-14326	-0.14103	0.066987	0.061301	0.025787	-18774	-0.23609	-0.0099977	0.12260	0.60361	46361	14540	13721	70254	70003						61300	0.19522	0.18488
-14325	-0.45173	0.068168	0.061401	0.026794	-18772	-0.22821	-0.011149	0.12280	0.60539	46461	15055	13797	73439	70277						61400	0.19336	0.18517
-14324	-0.068909	0.067087	0.061501	0.027803	-18770	-0.085055	-0.012967	0.12300	0.60728	46561	15459	13875	65131	70556						61500	0.22386	0.18549
-14323	-0.18379	0.065332	0.061601	0.028833	-18768	-0.17106	-0.014236	0.12320	0.60915	46661	11345	13955	72032	70835						61600	0.14855	0.18582
-14322	0.24815	0.062850	0.061701	0.030024	-18766	0.052375	-0.014992	0.12340	0.61086	46761	15149	14035	71274	71109						61700	0.20047	0.18616
-14321	0.44937	0.063432	0.061801	0.031193	-18764	-0.23759	-0.016159	0.12360	0.61237	46861	14252	14113	75047	71372						61800	0.17912	0.18651
-14320	0.95471	0.067099	0.061901	0.032500	-18762	0.11614	-0.017901	0.12380	0.61368	46961	13271	14188	65807	71618						61900	0.19021	0.18686
-14319	-0.49467	0.065781	0.062001	0.033935	-18760	-0.37918	-0.017939	0.12400	0.61461	47061	14384	14259	78960	71843						62000	0.17182	0.18721
-14318	14794	0.061142	0.062101	0.035514	-18758	-0.22578	-0.016649	0.12420	0.61540	47161	14383	14326	78962	72045						62100	0.17181	0.18756
-14317	0.30052	0.061812	0.062201	0.037151	-18756	0.25598	-0.017299	0.12440	0.61612	47261	14731	14388	74391	72224						62200	0.18678	0.18790
-14316	-15265	0.061491	0.062301	0.038799	-18754	0.52799	-0.017923	0.12460	0.61693	47361	15186	14446	71391	72380						62300	0.20063	0.18825
-14315	-0.19857	0.066014	0.062401	0.040361	-18752	0.11928	-0.016908	0.12480	0.61798	47461	14658	14499	69515	72516						62400	0.19889	0.18858
-14314	0.56438	0.071054	0.062501	0.041870	-18750	-0.12605	-0.015929	0.12500	0.61891	47561	15515	14548	71377	72637						62500	0.20502	0.18891
-14313	0.59167	0.063656	0.062601	0.043367	-18748	0.16885	-0.017652	0.12520	0.61958	47661	14431	14596	68027	72749						62600	0.20008	0.18924
-14312	-0.12495	0.061971	0.062701	0.044888	-18746	-0.12657	-0.015676	0.12540	0.62024	47761	15064	14642	78323	72858						62700	0.18141	0.18956
-14311	-0.81874	0.056685	0.062801	0.046587	-18744	0.28064	-0.016002	0.12560	0.62089	47861	14052	14690	74439	72970						62800	0.17806	0.18988
-14310	0.85176	0.059448	0.062901	0.048430	-18742	-0.022644	-0.018501	0.12580	0.62145	47961	14249	14739	72527	73089						62900	0.18531	0.19021
-14309	0.96016	0.056006	0.063001	0.050181	-18740	-0.019484	-0.019757	0.12600	0.62201	48061	13855	14792	77313	73220						63000	0.16903	0.19055
-14308	-0.056659	0.056111	0.063101	0.051940	-18738	0.46736	-0.020999	0.12620	0.62271	48161	15362	14850	67069	73363						63100	0.21604	0.19092
-14307	0.072662	0.057811	0.063201	0.053621	-18736	0.20480	-0.021708	0.12640	0.62364	48261	14429	14911	68377	73520						63200	0.19904	0.19130
-14306	0.14118	0.060464	0.063301	0.055301	-18734	-0.51045	-0.021692	0.12660	0.62471	48361	15573	14977	67700	73687						63300	0.21697	0.19171
-14305	0.78259	0.056068	0.063401	0.057008	-18732	-0.056638	-0.026015	0.12680	0.62578	48461	13887	15047	71453	73861						63400	0.18331	0.19215
-14304	-0.0047402	0.055641	0.063501	0.058662	-18730	-0.23746	-0.024048	0.12700	0.62685	48561	15114	15118	84486	74036						63500	0.16874	0.19261
-14303	0.85551	0.054861	0.063601	0.060289	-18728	-0.20795	-0.024607	0.12720	0.62786	48661	14445	15190	75459	74207						63600	0.18055	0.19307
-14302	-0.48638	0.048931	0.063701	0.061751	-18726	-0.013876	-0.025429	0.12740	0.62887	48761	15446	15260	77859	74366						63700	0.18712	0.19355
-14301	0.35351	0.042881	0.063801	0.063205	-18724	-0.58100	-0.027386	0.12760	0.62997	48861	15283	15326	73956	74507						63800	0.19492	0.19402
-14300	-0.12167	0.040934	0.063901	0.064769	-18722	-0.19186	-0.026089	0.12780	0.63121	48961	15625	15386	73565	74622						63900	0.20034	0.19447
-14299	0.44394	0.039511	0.064001	0.066373	-18720	-0.24215	-0.028683	0.12800	0.63238	49061	14869	15438	72751	74707						64000	0.19278	0.19491
-14298	0.056590	0.037349	0.064101	0.067991	-18718	-0.40468	-0.026014	0.12820	0.63360	49161	17586	15481	81985	74756						64100	0.20233	0.19533
-14297	-0.16373	0.036126	0.064201	0.069675	-18716	0.030506	-0.025250	0.12840	0.63486	49261	17762	15516	71208	74765						64200	0.23527	0.19574
-14296	-0.49546	0.042674	0.064301	0.071546	-18714	-0.024098	-0.023996	0.12860	0.63617	49361	17306	15541	78311	74733						64300	0.20844	0.19614
-14295	0.033857	0.045817	0.064401	0.073639	-18712	0.11195	-0.023815	0.12880	0.63745	49461	14979	15558	73706	74659						64400	0.19168	0.19655
-14294	0.44322	0.052523	0.064501	0.075769	-18710	-0.34409	-0.021083	0.12900	0.63890	49561	14546	15569	66806	74546						64500	0.20537	0.19699
-14293	-0.37933	0.058241	0.064601	0.077913	-18708	0.39664	-0.022101	0.12920	0.64051	49661	14906	15574	76435	74397						64600	0.18394	0.19745
-14292	-0.45005	0.057286	0.064701	0.080005	-18706	0.084025	-0.022996	0.12940	0.64229	49761	15272	15577	81155	74218						64700	0.17750	0.19796
-14291	0.98237	0.059064	0.064801	0.082252	-18704	0.10718	-0.021045	0.12960	0.64402	49861	13178	15579	84178	74020						64800	0.14766	0.19852
-14290	0.16284	0.056817	0.064901	0.084595	-18702	-0.28156	-0.022273	0.12980	0.64579	49961	16384	15582	74365	73811						64900	0.20780	0.19912
-14289	-0.22321	0.057152	0.065001	0.086775	-18700	-0.13036	-0.023882	0.13000	0.64762	50061	15493	15589	72777	73606						65000	0.20079	0.19976
-14288	0.63994	0.052853	0.065101	0.088919	-18698	0.20830	-0.021788	0.13020	0.64940	50161	15039	15600	70206	73418						65100	0.20204	0.20041
-14287	-0.53823	0.052908	0.065201	0.090983	-18696	-0.14761	-0.018259	0.13040	0.65102	50261	16803	15617	68263	73261						65200	0.23217	0.20107
-14286	0.21102	0.045773	0.065301	0.093064	-18694	-0.0079529	-0.018299	0.13060	0.65282	50361	17158	15642	74874	73150						65300	0.21614	0.20169
-14285	-0.64376	0.045728	0.065401	0.095168	-18692	-0.0032446	-0.014751	0.13080	0.65470	50461	16026	15675	65705	73097						65400	0.23006	0.20226
-14284	0.57649	0.052324	0.065501	0.097187	-18690	-0.27896	-0.013795	0.13100	0.65697	50561	15916	15715	71731	73110						65500	0.20929	0.20275
-14283	-0.11712	0.055376	0.065601	0.099293	-18688	-0.068116	-0.011687	0.13120	0.65953	50661	14769	15764	68507	73197						65600	0.20335	0.20313
-14282	-0.68742	0.052895	0.065701	0.10146	-18686	0.17007	-0.0092620	0.13140	0.66217	50761	14080	15819	74176	73360						65700	0.17904	0.20339
-14281	0.46991	0.052719	0.065801	0.10358	-18684	0.095902	-0.011792	0.13160	0.66479	50861	13120	15880	69132	73597						65800	0.17900	0.20352
-14280	0.65075	0.048607	0.065901	0.10595	-18682	-0.11344	-0.015478	0.13180	0.66717	50961	15420	15945	73000	73900						65900	0.19924	0.20351
-14279	-0.12570	0.043981	0.066001	0.10835	-18680	-0.11408	-0.015330	0.13200	0.66946	51061	16581	16011	69710	74258						66000	0.22435	0.20337
-14278	16395	0.031909	0.066101	0.11077	-18678	0.32684	-0.012494	0.13220	0.67174	51161	16962	16076	75717	74657						66100	0.21129	0.20310
-14277	-0.040010	0.033640	0.066201	0.11332	-18676	-0.095500	-0.0099745	0.13240	0.67375	51261	17350	16136	75623	75078						66200	0.21640	0.20271
-14276	-0.10559	0.030707	0.066301	0.11586	-18674	-0.10158	-0.0077141	0.13260	0.67552	51361	16663	16188	71925	75502						66300	0.21851	0.20223
-14275	-0.30861	0.023497	0.066401	0.11842	-18672	0.036839	-0.0078828	0.13280	0.67719	51461	17162	16230	87791	75909						66400	0.18438	0.20167
-14274	0.48898	0.022284	0.066501	0.12107	-18670	-0.046568	-0.0072988	0.13300	0.67878	51561	17785	16258	69564	76276						66500	0.24115	0.20104
-14273	-0.24916	0.025145	0.066601	0.12369	-18668	0.31118	-0.0077311	0.13320	0.68041	51661	14407	16270	68168	76587						66600	0.19934	0.20037
-14272	-0.20684	0.023043	0.066701	0.12627	-18666	-0.073696	-0.0064716	0.13340	0.68205	51761	18400	16263	87993	76823						66700	0.19723	0.19967
-14271	0.25493	0.021528	0.066801	0.12894	-18664	-0.12015	-0.0064100	0.13360	0.68387	51861	16688	16235	83402	76971						66800	0.18873	0.19895
-14270	0.13701	0.015180	0.066901	0.13177	-18662	0.17502	-0.0065408	0.13380	0.68585	51961	14117	16184	87147	77019						66900	0.15279	0.19820
-14269	0.24538	0.0094451	0.067001	0.13461	-18660	0.092368	-0.0054251	0.13400	0.68799	52061	18533	16108	78313	76959						67000	0.22321	0.19742
-14268	0.50444	0.0091360	0.067101	0.13757	-18658	0.39056	-0.0063870	0.13420	0.69019	52161	16329	16005	83870	76787						67100	0.18364	0.19659
-14267	0.82640	0.010335	0.067201	0.14052	-18656	0.092224	-0.0062919	0.13440	0.69236	52261	16954	15873	78120	76502						67200	0.20470	0.19571
-14266	0.30098	0.011737	0.067301	0.14347	-18654	-0.12039	-0.0051454	0.13460	0.69465	52361	15401	15712	71151	76104						67300	0.20417	0.19473
-14265	-0.43630	0.012325	0.067401	0.14644	-18652	0.29513	-0.0076020	0.13480	0.69691	52461	15714	15519	72954	75597						67400	0.20317	0.19363
-14264	-0.35398	0.0098695	0.067501	0.14941	-18650	-0.090354	-0.0063444	0.13500	0.69928	52561	15330	15295	71417	74987						67500	0.20247	0.19239
-14263	-0.023222	0.0069793	0.067601	0.15241	-18648	-0.0090204	-0.0059370	0.13520	0.70188	52661	14665	15040	80035	74282						67600	0.17283	0.19097
-14262	-0.078817	0.0083461	0.067701	0.15540	-18646	0.47861	-0.0053787	0.13540	0.70459	52761	17231	14754	77197	73495						67700	0.21053	0.18935
-14261	0.35244	0.015002	0.067801	0.15845	-18644	0.34684	-0.0056812	0.13560	0.70737	52861	15917	14440	72373	72637						67800	0.20744	0.18751
-14260	10961	0.0090668	0.067901	0.16153	-18642	-0.051049	-0.0075408	0.13580	0.71021	52961	15283	14103	76084	71725						67900	0.18946	0.18546
-14259	0.36613	0.0048517	0.068001	0.16458	-18640	-0.25163	-0.010067	0.13600	0.71314	53061	17339	13746	83244	70775						68000	0.19646	0.18319
-14258	-0.27690	0.00066038	0.068101	0.16768	-18638	-0.12846	-0.012266	0.13620	0.71618	53161	17300	13377	83229	69808						68100	0.19606	0.18074
-14257	0.25393	0.00013130	0.068201	0.17089	-18636	-0.48120	-0.017490	0.13640	0.71924	53261	95079	13001	57582	68843						68200	0.15574	0.17812
-14256	0.10727	0.0040893	0.068301	0.17415	-18634	-0.049964	-0.015784	0.13660	0.72226	53361	10094	12626	57465	67900						68300	0.16568	0.17539
-14255	0.38573	-0.0027678	0.068401	0.17736	-18632	-0.41890	-0.015089	0.13680	0.72518	53461	10985	12260	63268	66997						68400	0.16377	0.17260
-14254	0.10686	-0.0054861	0.068501	0.18067	-18630	0.17836	-0.0088908	0.13700	0.72816	53561	94193	11908	61213	66151						68500	0.14514	0.16979
-14253	0.23726	-0.0082987	0.068601	0.18416	-18628	-0.060110	-0.0043657	0.13720	0.73118	53661	10348	11577	59691	65376						68600	0.16352	0.16703
-14252	-0.17926	-0.0088403	0.068701	0.18776	-18626	-0.33031	-0.0026165	0.13740	0.73400	53761	11473	11272	63358	64681						68700	0.17080	0.16437
-14251	-12474	-0.0094611	0.068801	0.19133	-18624	0.13630	-0.0021961	0.13760	0.73672	53861	10236	10995	60537	64074						68800	0.15949	0.16186
-14250	-0.31180	-0.012374	0.068901	0.19484	-18622	-0.39586	-0.00039194	0.13780	0.73944	53961	90518	10750	61669	63555						68900	0.13844	0.15953
-14249	0.11669	-0.017868	0.069001	0.19847	-18620	-0.40921	-0.0017664	0.13800	0.74231	54061	10850	10535	63222	63124						69000	0.16187	0.15742
-14248	0.55619	-0.022542	0.069101	0.20203	-18618	-0.10187	-0.00074892	0.13820	0.74533	54161	10635	10352	64132	62776						69100	0.15641	0.15554
-14247	0.27794	-0.020292	0.069201	0.20552	-18616	-0.10055	0.00046658	0.13840	0.74889	54261	10091	10199	62115	62505						69200	0.15323	0.15390
-14246	0.61974	-0.016741	0.069301	0.20909	-18614	-0.061011	0.00035586	0.13860	0.75256	54361	82921	10073	61472	62301						69300	0.12723	0.15250
-14245	0.61342	-0.018597	0.069401	0.21260	-18612	0.070820	0.0031734	0.13880	0.75646	54461	92575	99731	62044	62156						69400	0.14074	0.15134
-14244	-0.097060	-0.019945	0.069501	0.21608	-18610	-0.084113	0.0072877	0.13900	0.76028	54561	98503	98958	57348	62060						69500	0.16201	0.15040
-14243	-0.49336	-0.021003	0.069601	0.21938	-18608	0.049086	0.010807	0.13920	0.76401	54661	98929	98385	62183	62005						69600	0.15006	0.14966
-14242	-0.050898	-0.019370	0.069701	0.22250	-18606	0.030704	0.010457	0.13940	0.76778	54761	94706	97988	64552	61980						69700	0.13838	0.14912
-14241	-0.33292	-0.016334	0.069801	0.22537	-18604	0.17286	0.011961	0.13960	0.77155	54861	97708	97741	59214	61979						69800	0.15564	0.14874
-14240	0.010004	-0.015418	0.069901	0.22814	-18602	-0.14699	0.0084387	0.13980	0.77542	54961	96984	97621	61116	61994						69900	0.14968	0.14853
-14239	-0.50046	-0.012529	0.070001	0.23082	-18600	0.026154	0.012259	0.14000	0.77909	55061	99070	97604	67001	62017						70000	0.13947	0.14844
-14238	0.19166	-0.013175	0.070101	0.23352	-18598	0.44972	0.011726	0.14020	0.78265	55161	81271	97671	56544	62042						70100	0.13557	0.14849
-14237	-0.20944	-0.014951	0.070201	0.23622	-18596	0.093420	0.012374	0.14040	0.78617	55261	94749	97803	59433	62064						70200	0.15037	0.14864
-14236	-14012	-0.015556	0.070301	0.23890	-18594	0.29202	0.014013	0.14060	0.78974	55361	97547	97982	64307	62077						70300	0.14307	0.14888
-14235	0.77784	-0.012109	0.070401	0.24153	-18592	0.072053	0.013367	0.14080	0.79316	55461	10159	98194	60327	62080						70400	0.15883	0.14919
-14234	-0.020135	-0.010793	0.070501	0.24425	-18590	-0.16268	0.011646	0.14100	0.79646	55561	11002	98425	69407	62068						70500	0.14951	0.14957
-14233	-0.55836	-0.0081216	0.070601	0.24703	-18588	-0.025698	0.011641	0.14120	0.79990	55661	10901	98663	66216	62042						70600	0.15528	0.15000
-14232	-0.30202	-0.010482	0.070701	0.24996	-18586	0.0079208	0.014411	0.14140	0.80370	55761	83709	98901	62471	62002						70700	0.12639	0.15045
-14231	0.38429	-0.0085590	0.070801	0.25305	-18584	-0.47753	0.012087	0.14160	0.80773	55861	10745	99132	62448	61951						70800	0.16229	0.15093
-14230	0.029133	-0.011928	0.070901	0.25611	-18582	-0.093140	0.014505	0.14180	0.81172	55961	10665	99350	58421	61892						70900	0.17219	0.15140
-14229	-0.60898	-0.013036	0.071001	0.25932	-18580	-0.22774	0.014824	0.14200	0.81576	56061	89921	99553	57636	61831						71000	0.14716	0.15186
-14228	-0.52805	-0.011694	0.071101	0.26263	-18578	0.020221	0.013765	0.14220	0.81975	56161	89927	99737	64832	61772						71100	0.13083	0.15229
-14227	-0.015371	-0.012825	0.071201	0.26600	-18576	0.049497	0.014596	0.14240	0.82370	56261	97154	99902	59398	61722						71200	0.15428	0.15267
-14226	0.11257	-0.011201	0.071301	0.26940	-18574	0.073276	0.014099	0.14260	0.82761	56361	10924	10004	61460	61685						71300	0.16765	0.15298
-14225	-11842	-0.015259	0.071401	0.27285	-18572	0.095989	0.013341	0.14280	0.83152	56461	10577	10017	62285	61667						71400	0.16017	0.15320
-14224	-0.15030	-0.019950	0.071501	0.27625	-18570	-0.17376	0.011327	0.14300	0.83542	56561	96579	10026	64491	61672						71500	0.14125	0.15334
-14223	-0.40266	-0.019558	0.071601	0.27980	-18568	0.44401	0.013157	0.14320	0.83934	56661	97350	10034	63127	61702						71600	0.14545	0.15338
-14222	-0.44180	-0.015883	0.071701	0.28339	-18566	-0.13906	0.012126	0.14340	0.84319	56761	10740	10039	53222	61757						71700	0.19033	0.15332
-14221	-0.11298	-0.014889	0.071801	0.28713	-18564	0.17862	0.014061	0.14360	0.84712	56861	98085	10041	60672	61838						71800	0.15248	0.15316
-14220	-0.66693	-0.018159	0.071901	0.29079	-18562	-0.13471	0.011016	0.14380	0.85108	56961	10867	10042	60827	61940						71900	0.16851	0.15291
-14219	0.52042	-0.016978	0.072001	0.29444	-18560	-0.25725	0.010545	0.14400	0.85519	57061	98767	10040	65255	62060						72000	0.14276	0.15259
-14218	-0.047599	-0.014794	0.072101	0.29810	-18558	-0.30098	0.010109	0.14420	0.85955	57161	96427	10037	55540	62194						72100	0.16376	0.15222
-14217	0.77081	-0.021089	0.072201	0.30180	-18556	-0.0052372	0.0068372	0.14440	0.86410	57261	10514	10032	64725	62334						72200	0.15321	0.15181
-14216	-0.12609	-0.025369	0.072301	0.30542	-18554	0.055800	0.0061546	0.14460	0.86879	57361	87449	10027	63735	62475						72300	0.12941	0.15138
-14215	0.42277	-0.028321	0.072401	0.30914	-18552	0.14506	0.0070020	0.14480	0.87354	57461	11113	10021	67496	62611						72400	0.15530	0.15097
-14214	0.67887	-0.032939	0.072501	0.31302	-18550	0.13933	0.0065367	0.14500	0.87824	57561	10254	10016	62810	62736						72500	0.15398	0.15058
-14213	-0.36891	-0.034400	0.072601	0.31699	-18548	0.31843	0.0089580	0.14520	0.88307	57661	97708	10011	63054	62845						72600	0.14616	0.15024
-14212	0.78986	-0.030215	0.072701	0.32106	-18546	-0.12165	0.0060868	0.14540	0.88786	57761	96203	10006	62485	62934						72700	0.14522	0.14996
-14211	0.18152	-0.024891	0.072801	0.32520	-18544	0.017785	0.0060697	0.14560	0.89254	57861	96839	10002	64927	63001						72800	0.14068	0.14974
-14210	-0.32112	-0.027299	0.072901	0.32938	-18542	-0.34527	0.0086371	0.14580	0.89737	57961	92976	99991	60622	63045						72900	0.14466	0.14960
-14209	0.48382	-0.024062	0.073001	0.33375	-18540	-0.0089332	0.0098616	0.14600	0.90237	58061	10011	99974	61156	63067						73000	0.15440	0.14952
-14208	0.21140	-0.027243	0.073101	0.33808	-18538	-0.19758	0.012170	0.14620	0.90755	58161	11131	99968	69333	63068						73100	0.15143	0.14951
-14207	-0.40404	-0.029570	0.073201	0.34244	-18536	-0.063930	0.015203	0.14640	0.91285	58261	10561	99974	65102	63051						73200	0.15301	0.14956
-14206	-0.64474	-0.030152	0.073301	0.34680	-18534	0.097338	0.013521	0.14660	0.91796	58361	95646	99993	60111	63018						73300	0.15008	0.14966
-14205	-0.11408	-0.030690	0.073401	0.35122	-18532	0.18612	0.021282	0.14680	0.92314	58461	10416	10002	65322	62973						73400	0.15041	0.14982
-14204	-0.64458	-0.034125	0.073501	0.35582	-18530	0.33372	0.022203	0.14700	0.92834	58561	10139	10007	65255	62920						73500	0.14654	0.15001
-14203	0.78132	-0.031943	0.073601	0.36068	-18528	0.23178	0.023771	0.14720	0.93346	58661	82933	10013	53417	62863						73600	0.14644	0.15024
-14202	-0.85229	-0.029986	0.073701	0.36569	-18526	0.44099	0.027040	0.14740	0.93862	58761	10211	10021	66462	62803						73700	0.14491	0.15050
-14201	0.32069	-0.026167	0.073801	0.37081	-18524	0.20983	0.026855	0.14760	0.94374	58861	97080	10030	63326	62745						73800	0.14459	0.15077
-14200	0.11429	-0.019766	0.073901	0.37589	-18522	-0.20755	0.024430	0.14780	0.94882	58961	10949	10040	61575	62689						73900	0.16771	0.15106
-14199	-0.21524	-0.020242	0.074001	0.38097	-18520	-0.25928	0.027859	0.14800	0.95401	59061	90052	10052	61032	62636						74000	0.13917	0.15136
-14198	-0.52745	-0.016554	0.074101	0.38611	-18518	0.16509	0.028259	0.14820	0.95935	59161	11252	10064	66394	62588						74100	0.15984	0.15167
-14197	-0.44838	-0.017884	0.074201	0.39110	-18516	-0.19916	0.031516	0.14840	0.96479	59261	99110	10077	62661	62545						74200	0.14919	0.15197
-14196	-0.0016167	-0.019532	0.074301	0.39597	-18514	-0.14502	0.034601	0.14860	0.97032	59361	10132	10091	60804	62508						74300	0.15717	0.15227
-14195	-0.35499	-0.023581	0.074401	0.40077	-18512	0.38491	0.034407	0.14880	0.97573	59461	10872	10105	62515	62476						74400	0.16403	0.15256
-14194	-0.61140	-0.027881	0.074501	0.40555	-18510	0.20039	0.031070	0.14900	0.98107	59561	84032	10120	59597	62452						74500	0.13299	0.15284
-14193	0.45241	-0.035060	0.074601	0.41041	-18508	0.17770	0.026893	0.14920	0.98640	59661	10581	10134	62146	62437						74600	0.16058	0.15309
-14192	-0.54242	-0.036490	0.074701	0.41522	-18506	0.27156	0.025035	0.14940	0.99177	59761	98946	10148	66021	62432						74700	0.14136	0.15331
-14191	0.051909	-0.035737	0.074801	0.42000	-18504	-0.096398	0.018943	0.14960	0.99712	59861	10228	10161	58509	62440						74800	0.16488	0.15349
-14190	0.49135	-0.028423	0.074901	0.42469	-18502	-0.12191	0.017377	0.14980	10023	59961	11332	10174	69548	62464						74900	0.15368	0.15363
-14189	-0.23688	-0.026120	0.075001	0.42940	-18500	0.093536	0.016519	0.15000	10075	60061	98925	10186	62772	62505						75000	0.14864	0.15371
-14188	0.28971	-0.021106	0.075101	0.43422	-18498	-0.14710	0.0091124	0.15020	10128	60161	10435	10198	61898	62563						75100	0.15901	0.15374
-14187	0.15272	-0.021135	0.075201	0.43917	-18496	-0.045226	0.0032366	0.15040	10182	60261	97625	10209	58757	62640						75200	0.15672	0.15372
-14186	0.77121	-0.023186	0.075301	0.44421	-18494	-0.16967	0.0055689	0.15060	10235	60361	97626	10218	58757	62732						75300	0.15672	0.15363
-14185	-0.68645	-0.019065	0.075401	0.44935	-18492	0.038070	0.0039933	0.15080	10287	60461	10789	10226	59823	62837						75400	0.17010	0.15350
-14184	0.93660	-0.018240	0.075501	0.45455	-18490	-0.17684	0.0052566	0.15100	10336	60561	93576	10232	61312	62950						75500	0.14396	0.15332
-14183	-0.99348	-0.020148	0.075601	0.45972	-18488	0.13368	0.0043188	0.15120	10383	60661	10575	10237	62151	63063						75600	0.16049	0.15310
-14182	0.51117	-0.014973	0.075701	0.46487	-18486	0.15099	0.0041679	0.15140	10426	60761	10772	10238	65168	63170						75700	0.15590	0.15287
-14181	0.020188	-0.018000	0.075801	0.47009	-18484	-0.12338	0.0069784	0.15160	10468	60861	10110	10237	62639	63265						75800	0.15224	0.15262
-14180	0.32933	-0.018362	0.075901	0.47503	-18482	0.44788	0.011032	0.15180	10512	60961	99034	10232	67645	63340						75900	0.13809	0.15237
-14179	-0.088659	-0.021550	0.076001	0.48001	-18480	-0.15145	0.014500	0.15200	10557	61061	10672	10224	67112	63392						76000	0.14999	0.15212
-14178	-0.17678	-0.018574	0.076101	0.48507	-18478	0.26258	0.016857	0.15220	10604	61161	11188	10212	63297	63417						76100	0.16672	0.15189
-14177	0.40295	-0.023482	0.076201	0.49011	-18476	-0.26037	0.018310	0.15240	10653	61261	11166	10197	71413	63416						76200	0.14748	0.15167
-14176	0.098972	-0.022843	0.076301	0.49509	-18474	-0.061158	0.021258	0.15260	10705	61361	85332	10178	62392	63389						76300	0.12900	0.15145
-14175	0.57544	-0.020490	0.076401	0.50016	-18472	-0.070270	0.025881	0.15280	10758	61461	10288	10156	66122	63342						76400	0.14675	0.15123
-14174	-0.31652	-0.020412	0.076501	0.50510	-18470	0.29785	0.026120	0.15300	10811	61561	10143	10131	61935	63280						76500	0.15446	0.15101
-14173	0.55086	-0.018400	0.076601	0.51014	-18468	0.31902	0.029305	0.15320	10864	61661	10172	10103	58775	63209						76600	0.16324	0.15076
-14172	-0.12515	-0.021781	0.076701	0.51525	-18466	0.025379	0.029112	0.15340	10918	61761	99145	10073	64857	63134						76700	0.14419	0.15049
-14171	-0.36061	-0.025086	0.076801	0.52041	-18464	-0.024030	0.027863	0.15360	10970	61861	10672	10041	56477	63062						76800	0.17823	0.15018
-14170	0.032050	-0.023213	0.076901	0.52549	-18462	-0.12815	0.026223	0.15380	11022	61961	93417	10007	57437	62995						76900	0.15341	0.14984
-14169	0.13833	-0.024270	0.077001	0.53065	-18460	0.39028	0.026818	0.15400	11074	62061	10267	99722	64540	62936						77000	0.15005	0.14945
-14168	0.18436	-0.026730	0.077101	0.53578	-18458	0.22055	0.029148	0.15420	11124	62161	10475	99362	64486	62885						77100	0.15321	0.14903
-14167	-0.89348	-0.028537	0.077201	0.54107	-18456	-0.25027	0.032673	0.15440	11174	62261	10275	98996	60969	62839						77200	0.15896	0.14859
-14166	0.10863	-0.029323	0.077301	0.54651	-18454	0.13236	0.032969	0.15460	11222	62361	91083	98627	75352	62795						77300	0.11401	0.14814
-14165	0.15973	-0.025179	0.077401	0.55189	-18452	0.14716	0.035233	0.15480	11271	62461	98205	98260	61060	62750						77400	0.15170	0.14770
-14164	-0.034587	-0.022078	0.077501	0.55726	-18450	-0.0071708	0.037430	0.15500	11319	62561	95035	97897	52894	62698						77500	0.16947	0.14727
-14163	-0.49737	-0.018683	0.077601	0.56269	-18448	0.16627	0.035392	0.15520	11369	62661	10033	97544	67713	62637						77600	0.13975	0.14688
-14162	0.70425	-0.017786	0.077701	0.56807	-18446	-0.11503	0.032205	0.15540	11420	62761	94894	97206	64483	62563						77700	0.13880	0.14655
-14161	0.58405	-0.024097	0.077801	0.57355	-18444	0.23161	0.031466	0.15560	11472	62861	97417	96891	58078	62476						77800	0.15821	0.14628
-14160	0.71798	-0.023989	0.077901	0.57900	-18442	0.18670	0.034907	0.15580	11523	62961	94441	96606	64301	62374						77900	0.13853	0.14608
-14159	0.057754	-0.018529	0.078001	0.58441	-18440	-0.026869	0.039651	0.15600	11571	63061	97168	96358	70439	62261						78000	0.13011	0.14597
-14158	0.49369	-0.017363	0.078101	0.58996	-18438	-0.10190	0.043243	0.15620	11618	63161	10363	96157	61237	62141						78100	0.15962	0.14595
-14157	0.14506	-0.012971	0.078201	0.59561	-18436	0.11285	0.040822	0.15640	11662	63261	90983	96011	56339	62018						78200	0.15232	0.14602
-14156	-0.49877	-0.013032	0.078301	0.60134	-18434	-0.18249	0.042619	0.15660	11707	63361	99559	95928	62363	61898						78300	0.15058	0.14618
-14155	-0.14570	-0.0095720	0.078401	0.60707	-18432	0.58392	0.045739	0.15680	11753	63461	87838	95914	64009	61788						78400	0.12943	0.14642
-14154	0.39748	-0.0087627	0.078501	0.61282	-18430	-0.13787	0.042500	0.15700	11798	63561	92857	95972	65871	61694						78500	0.13296	0.14673
-14153	10717	-0.0075013	0.078601	0.61853	-18428	0.35978	0.038965	0.15720	11844	63661	88879	96104	56583	61621						78600	0.14816	0.14710
-14152	0.025815	-0.011311	0.078701	0.62419	-18426	-0.021042	0.037809	0.15740	11890	63761	91030	96305	60631	61574						78700	0.14161	0.14752
-14151	0.32019	-0.0073088	0.078801	0.62998	-18424	-0.054363	0.036712	0.15760	11936	63861	99537	96570	57934	61556						78800	0.16205	0.14797
-14150	-0.37271	-0.0051166	0.078901	0.63595	-18422	-0.29362	0.036637	0.15780	11981	63961	90132	96887	54889	61567						78900	0.15488	0.14843
-14149	0.30318	-0.0066292	0.079001	0.64191	-18420	-0.32989	0.036500	0.15800	12028	64061	98736	97242	63602	61607						79000	0.14643	0.14888
-14148	0.10704	-0.0049323	0.079101	0.64804	-18418	0.58809	0.034641	0.15820	12076	64161	10392	97618	62864	61673						79100	0.15593	0.14929
-14147	0.63428	-0.0053875	0.079201	0.65406	-18416	0.47897	0.033302	0.15840	12122	64261	94489	97996	58087	61760						79200	0.15343	0.14966
-14146	0.53946	-0.0068184	0.079301	0.65993	-18414	0.23391	0.031351	0.15860	12168	64361	94092	98358	65771	61865						79300	0.13494	0.14996
-14145	0.55448	-0.0039043	0.079401	0.66588	-18412	0.050840	0.031175	0.15880	12211	64461	10618	98686	64518	61980						79400	0.15523	0.15018
-14144	0.60569	-0.0057837	0.079501	0.67184	-18410	-0.35055	0.027630	0.15900	12254	64561	96089	98967	63209	62101						79500	0.14338	0.15031
-14143	-0.68892	-0.0049241	0.079601	0.67784	-18408	-0.20152	0.022255	0.15920	12298	64661	10597	99189	59746	62219						79600	0.16730	0.15036
-14142	-0.63199	-0.0079158	0.079701	0.68385	-18406	-0.29827	0.020354	0.15940	12344	64761	10512	99345	60116	62331						79700	0.16492	0.15033
-14141	-0.15932	-0.0080139	0.079801	0.68997	-18404	-0.33869	0.017451	0.15960	12391	64861	10298	99435	65814	62430						79800	0.14759	0.15023
-14140	-0.029143	-0.0062053	0.079901	0.69608	-18402	-0.011818	0.019911	0.15980	12436	64961	10858	99461	64481	62514						79900	0.15883	0.15007
-14139	0.14660	-0.0062338	0.080001	0.70225	-18400	-0.25722	0.020296	0.16000	12479	65061	89651	99432	61608	62578						80000	0.13725	0.14987
-14138	-0.16436	-0.0055912	0.080101	0.70833	-18398	-0.44818	0.027698	0.16020	12522	65161	11330	99359	65234	62621						80100	0.16381	0.14966
-14137	0.28733	-0.0063161	0.080201	0.71444	-18396	-0.089047	0.034262	0.16040	12567	65261	10120	99256	59403	62643						80200	0.16068	0.14945
-14136	0.55318	-0.0077500	0.080301	0.72052	-18394	0.11557	0.036463	0.16060	12612	65361	87881	99136	57631	62646						80300	0.14383	0.14926
-14135	0.39309	-0.011391	0.080401	0.72649	-18392	0.068634	0.038785	0.16080	12658	65461	96568	99017	67985	62633						80400	0.13398	0.14911
-14134	0.62632	-0.011419	0.080501	0.73232	-18390	-0.074181	0.043441	0.16100	12704	65561	77619	98911	68031	62610						80500	0.10761	0.14901
-14133	-0.41241	-0.014188	0.080601	0.73823	-18388	0.24225	0.046086	0.16120	12749	65661	11097	98832	63094	62582						80600	0.16588	0.14896
-14132	-0.12151	-0.0098757	0.080701	0.74401	-18386	-0.27973	0.047055	0.16140	12791	65761	99832	98791	58448	62557						80700	0.16110	0.14895
-14131	0.18231	-0.014142	0.080801	0.74972	-18384	-0.045406	0.047897	0.16160	12834	65861	10545	98796	70549	62543						80800	0.14099	0.14899
-14130	-0.35551	-0.019591	0.080901	0.75531	-18382	0.077987	0.044286	0.16180	12876	65961	95688	98852	56569	62549						80900	0.15955	0.14906
-14129	-0.44656	-0.019044	0.081001	0.76081	-18380	0.26101	0.044122	0.16200	12916	66061	90421	98962	64286	62581						81000	0.13267	0.14915
-14128	0.62033	-0.019730	0.081101	0.76627	-18378	-0.11999	0.044623	0.16220	12956	66161	10987	99125	65759	62646						81100	0.15759	0.14924
-14127	0.027189	-0.023950	0.081201	0.77173	-18376	0.54607	0.044285	0.16240	12996	66261	10052	99337	54497	62746						81200	0.17397	0.14933
-14126	0.037382	-0.026210	0.081301	0.77728	-18374	0.35090	0.045120	0.16260	13035	66361	86667	99592	53223	62881						81300	0.15359	0.14939
-14125	-0.46473	-0.025232	0.081401	0.78267	-18372	0.20306	0.044172	0.16280	13074	66461	10473	99881	60867	63049						81400	0.16229	0.14942
-14124	0.57317	-0.021233	0.081501	0.78802	-18370	0.016166	0.043872	0.16300	13116	66561	92027	10019	61962	63245						81500	0.14009	0.14942
-14123	0.20357	-0.019740	0.081601	0.79312	-18368	0.24074	0.041217	0.16320	13160	66661	90688	10051	62497	63460						81600	0.13687	0.14939
-14122	0.27877	-0.020075	0.081701	0.79816	-18366	-0.34663	0.038995	0.16340	13204	66761	10730	10082	65575	63683						81700	0.15434	0.14932
-14121	-0.87222	-0.020228	0.081801	0.80305	-18364	-0.050715	0.033828	0.16360	13248	66861	96378	10110	65981	63906						81800	0.13777	0.14921
-14120	-0.22908	-0.016396	0.081901	0.80791	-18362	0.22973	0.033871	0.16380	13294	66961	10741	10134	72519	64116						81900	0.13970	0.14908
-14119	0.43122	-0.014613	0.082001	0.81271	-18360	0.076856	0.034033	0.16400	13340	67061	11105	10152	68272	64303						82000	0.15342	0.14891
-14118	-0.66560	-0.012754	0.082101	0.81738	-18358	0.41703	0.030355	0.16420	13384	67161	11105	10163	68272	64461						82100	0.15342	0.14871
-14117	-0.37208	-0.0072189	0.082201	0.82191	-18356	0.34366	0.032204	0.16440	13429	67261	10225	10166	58047	64582						82200	0.16614	0.14848
-14116	-10903	-0.0071469	0.082301	0.82645	-18354	0.11706	0.031769	0.16460	13471	67361	10479	10161	66809	64664						82300	0.14794	0.14822
-14115	0.31114	-0.0024130	0.082401	0.83095	-18352	0.42410	0.029894	0.16480	13513	67461	10678	10148	58113	64706						82400	0.17330	0.14792
-14114	0.13713	0.00096775	0.082501	0.83546	-18350	0.098301	0.029624	0.16500	13555	67561	96256	10126	69446	64709						82500	0.13073	0.14760
-14113	-0.011159	0.0088322	0.082601	0.83991	-18348	-0.024613	0.025885	0.16520	13599	67661	96981	10096	69478	64677						82600	0.13166	0.14724
-14112	-0.097095	0.0079139	0.082701	0.84413	-18346	-0.18416	0.027767	0.16540	13644	67761	11460	10060	69573	64615						82700	0.15537	0.14685
-14111	-0.067821	0.0049145	0.082801	0.84817	-18344	-0.022536	0.029612	0.16560	13691	67861	94290	10019	62958	64529						82800	0.14126	0.14645
-14110	0.48967	0.0037664	0.082901	0.85207	-18342	0.54804	0.027257	0.16580	13737	67961	10235	99742	60378	64423						82900	0.15988	0.14603
-14109	0.34678	0.0040065	0.083001	0.85591	-18340	0.43212	0.022403	0.16600	13783	68061	89200	99270	61961	64305						83000	0.13579	0.14561
-14108	0.38111	0.0040848	0.083101	0.85979	-18338	-0.023349	0.020853	0.16620	13828	68161	10118	98794	63396	64179						83100	0.15054	0.14519
-14107	0.46058	0.0032388	0.083201	0.86362	-18336	-0.042982	0.019511	0.16640	13873	68261	97683	98331	63939	64050						83200	0.14410	0.14480
-14106	-0.98503	0.0040449	0.083301	0.86753	-18334	0.37145	0.020640	0.16660	13918	68361	10179	97896	67056	63923						83300	0.14318	0.14445
-14105	0.81772	0.0080891	0.083401	0.87151	-18332	0.073576	0.018339	0.16680	13963	68461	97551	97507	64884	63801						83400	0.14181	0.14415
-14104	-0.67667	0.011813	0.083501	0.87552	-18330	-0.13068	0.017109	0.16700	14009	68561	10381	97178	64440	63686						83500	0.15194	0.14392
-14103	-0.091767	0.010351	0.083601	0.87948	-18328	-0.40733	0.014701	0.16720	14058	68661	89931	96920	56216	63581						83600	0.15089	0.14378
-14102	0.69484	0.0098877	0.083701	0.88340	-18326	-0.13044	0.011476	0.16740	14108	68761	98099	96744	68711	63487						83700	0.13466	0.14373
-14101	0.53237	0.011405	0.083801	0.88732	-18324	-0.15952	0.014079	0.16760	14155	68861	92158	96656	66790	63405						83800	0.13014	0.14379
-14100	-0.24195	0.013617	0.083901	0.89127	-18322	-0.29258	0.015449	0.16780	14202	68961	82353	96657	59909	63334						83900	0.12966	0.14395
-14099	-0.39844	0.013774	0.084001	0.89526	-18320	-0.13943	0.015333	0.16800	14247	69061	85829	96747	58358	63273						84000	0.13872	0.14422
-14098	-0.14280	0.0094951	0.084101	0.89920	-18318	-0.42475	0.016887	0.16820	14291	69161	93872	96919	63877	63222						84100	0.13861	0.14460
-14097	0.85004	0.0089066	0.084201	0.90323	-18316	-0.068129	0.018423	0.16840	14334	69261	10335	97166	61450	63176						84200	0.15864	0.14507
-14096	0.27975	0.0066084	0.084301	0.90724	-18314	-0.071666	0.017174	0.16860	14377	69361	10332	97475	66543	63134						84300	0.14646	0.14563
-14095	-0.24966	0.0076560	0.084401	0.91137	-18312	0.19865	0.019158	0.16880	14421	69461	85371	97833	63057	63092						84400	0.12770	0.14626
-14094	0.56763	0.0099872	0.084501	0.91546	-18310	-0.17522	0.021645	0.16900	14466	69561	11312	98225	61708	63045						84500	0.17291	0.14695
-14093	-0.74421	0.013718	0.084601	0.91942	-18308	-0.24593	0.025542	0.16920	14511	69661	10431	98635	65172	62991						84600	0.15097	0.14769
-14092	-0.38752	0.020813	0.084701	0.92337	-18306	0.027611	0.029474	0.16940	14556	69761	78592	99052	60235	62926						84700	0.12307	0.14847
-14091	0.29213	0.024225	0.084801	0.92727	-18304	-0.31939	0.033993	0.16960	14601	69861	11300	99461	63267	62849						84800	0.16846	0.14927
-14090	-0.56091	0.019291	0.084901	0.93111	-18302	0.28651	0.039306	0.16980	14645	69961	10492	99854	70401	62757						84900	0.14056	0.15008
-14089	0.81779	0.018500	0.085001	0.93502	-18300	0.27434	0.042342	0.17000	14688	70061	96938	10022	60101	62652						85000	0.15213	0.15088
-14088	0.27630	0.018352	0.085101	0.93898	-18298	0.73578	0.045417	0.17020	14731	70161	11058	10056	62240	62535						85100	0.16758	0.15167
-14087	0.037620	0.017503	0.085201	0.94286	-18296	0.51873	0.047726	0.17040	14774	70261	86810	10086	61915	62409						85200	0.13224	0.15243
-14086	-0.62368	0.025302	0.085301	0.94660	-18294	0.088176	0.045683	0.17060	14818	70361	10043	10112	62650	62280						85300	0.15121	0.15314
-14085	0.58473	0.021175	0.085401	0.95029	-18292	0.15535	0.046008	0.17080	14864	70461	10592	10134	63381	62153						85400	0.15763	0.15379
-14084	-0.10588	0.017179	0.085501	0.95401	-18290	-0.094194	0.045252	0.17100	14912	70561	10327	10153	63161	62034						85500	0.15421	0.15437
-14083	0.82538	0.022830	0.085601	0.95785	-18288	0.36095	0.046411	0.17120	14959	70661	99854	10167	62866	61929						85600	0.14982	0.15485
-14082	-0.092522	0.017667	0.085701	0.96172	-18286	0.098051	0.046515	0.17140	15008	70761	11091	10177	57906	61845						85700	0.18065	0.15521
-14081	-0.47328	0.024304	0.085801	0.96542	-18284	-0.19376	0.045830	0.17160	15058	70861	96725	10184	62622	61786						85800	0.14569	0.15546
-14080	-0.25469	0.024205	0.085901	0.96936	-18282	-0.062881	0.046829	0.17180	15109	70961	10464	10187	56445	61756						85900	0.17485	0.15559
-14079	-0.64222	0.031291	0.086001	0.97335	-18280	0.086348	0.043604	0.17200	15161	71061	98943	10187	59036	61755						86000	0.15808	0.15559
-14078	0.31109	0.035755	0.086101	0.97745	-18278	-0.012952	0.041003	0.17220	15214	71161	10844	10184	64017	61783						86100	0.15977	0.15547
-14077	0.062351	0.039346	0.086201	0.98157	-18276	0.014667	0.037916	0.17240	15265	71261	10808	10178	60293	61836						86200	0.16908	0.15525
-14076	-0.19401	0.039139	0.086301	0.98576	-18274	-0.22942	0.035600	0.17260	15315	71361	95056	10170	59911	61909						86300	0.14965	0.15494
-14075	0.92459	0.040195	0.086401	0.98995	-18272	-0.11351	0.033722	0.17280	15365	71461	10378	10159	62783	61996						86400	0.15592	0.15456
-14074	-0.068348	0.043499	0.086501	0.99417	-18270	-0.12841	0.034713	0.17300	15418	71561	10124	10146	60150	62088						86500	0.15876	0.15413
-14073	14902	0.048246	0.086601	0.99825	-18268	-0.19775	0.032651	0.17320	15471	71661	99731	10130	62172	62178						86600	0.15130	0.15367
-14072	0.54543	0.044701	0.086701	10023	-18266	-0.11688	0.033970	0.17340	15525	71761	82688	10111	68047	62257						86700	0.11461	0.15319
-14071	0.25267	0.051382	0.086801	10063	-18264	-0.076991	0.036103	0.17360	15578	71861	10822	10090	57697	62317						86800	0.17692	0.15271
-14070	0.20647	0.048690	0.086901	10103	-18262	-0.40828	0.038097	0.17380	15634	71961	11104	10064	68665	62353						86900	0.15252	0.15224
-14069	-0.40884	0.048203	0.087001	10143	-18260	-0.26680	0.038930	0.17400	15688	72061	10222	10035	61658	62362						87000	0.15637	0.15178
-14068	0.18381	0.051415	0.087101	10183	-18258	-0.054332	0.038229	0.17420	15744	72161	10318	10002	68354	62342						87100	0.14238	0.15132
-14067	0.56596	0.050763	0.087201	10223	-18256	0.10982	0.033934	0.17440	15800	72261	10142	99638	59115	62292						87200	0.16182	0.15087
-14066	-0.18383	0.052357	0.087301	10262	-18254	-0.042106	0.032175	0.17460	15856	72361	10297	99220	65603	62217						87300	0.14805	0.15042
-14065	0.24338	0.053791	0.087401	10301	-18252	-0.16999	0.031509	0.17480	15911	72461	95579	98765	62710	62120						87400	0.14376	0.14996
-14064	0.78347	0.056048	0.087501	10340	-18250	-0.15842	0.030969	0.17500	15966	72561	10413	98281	56952	62006						87500	0.17246	0.14950
-14063	0.24961	0.055410	0.087601	10381	-18248	-0.39475	0.030534	0.17520	16020	72661	93968	97778	65446	61882						87600	0.13543	0.14903
-14062	0.55883	0.053954	0.087701	10422	-18246	0.37392	0.033962	0.17540	16074	72761	10063	97269	62725	61754						87700	0.15132	0.14857
-14061	0.28651	0.059539	0.087801	10462	-18244	0.32761	0.037226	0.17560	16126	72861	94433	96769	57752	61628						87800	0.15423	0.14810
-14060	0.89745	0.057582	0.087901	10502	-18242	-0.42712	0.035369	0.17580	16178	72961	99235	96294	59005	61509						87900	0.15863	0.14766
-14059	-0.43610	0.057844	0.088001	10543	-18240	-0.094478	0.032833	0.17600	16230	73061	83904	95859	64212	61403						88000	0.12325	0.14725
-14058	-0.65386	0.060635	0.088101	10585	-18238	-0.34082	0.029791	0.17620	16284	73161	98746	95480	59562	61311						88100	0.15637	0.14689
-14057	0.13325	0.059872	0.088201	10624	-18236	-0.031648	0.031036	0.17640	16339	73261	98746	95169	59562	61238						88200	0.15637	0.14658
-14056	0.96927	0.061527	0.088301	10664	-18234	-0.11907	0.029871	0.17660	16394	73361	81079	94939	60597	61185						88300	0.12620	0.14635
-14055	0.75895	0.060835	0.088401	10703	-18232	-0.14846	0.028076	0.17680	16448	73461	94321	94798	60561	61153						88400	0.14690	0.14621
-14054	-0.13784	0.059766	0.088501	10742	-18230	0.0056714	0.029901	0.17700	16503	73561	98821	94750	64811	61142						88500	0.14382	0.14617
-14053	-0.21371	0.059137	0.088601	10783	-18228	0.12073	0.031245	0.17720	16557												0.15368
-14052	-0.46600	0.059341	0.088701	10822	-18226	0.11318	0.032938	0.17740	16611												0.14551
-14051	0.89360	0.057668	0.088801	10861	-18224	0.072112	0.031756	0.17760	16663												0.12869
-14050	-0.47995	0.059103	0.088901	10899	-18222	-0.44645	0.034156	0.17780	16717												0.14812
-14049	0.13086	0.061848	0.089001	10936	-18220	0.069130	0.037235	0.17800	16767												0.11670
-14048	0.096725	0.068988	0.089101	10971	-18218	-0.073010	0.040761	0.17820	16815												0.14904
-14047	-0.30042	0.066622	0.089201	11008	-18216	0.46455	0.040949	0.17840	16861												0.13626
-14046	0.76742	0.058812	0.089301	11046	-18214	0.10006	0.042094	0.17860	16906												0.13105
-14045	0.49600	0.055815	0.089401	11083	-18212	0.23110	0.043275	0.17880	16953												0.11737
-14044	0.024331	0.055921	0.089501	11122	-18210	0.013708	0.041991	0.17900	16999												0.14413
-14043	-0.16445	0.055118	0.089601	11160	-18208	0.17966	0.043317	0.17920	17045												0.15637
-14042	0.36396	0.059921	0.089701	11198	-18206	0.28840	0.043726	0.17940	17088												0.14979
-14041	0.32692	0.055324	0.089801	11236	-18204	-0.091391	0.045198	0.17960	17129												0.13727
-14040	-0.070451	0.052376	0.089901	11274	-18202	0.30173	0.047719	0.17980	17171												0.14334
-14039	0.45497	0.051097	0.090001	11311	-18200	0.14692	0.047763	0.18000	17214												0.14834
-14038	0.18357	0.045407	0.090101	11350	-18198	-0.19372	0.041991	0.18020	17256												0.12605
-14037	0.22444	0.049643	0.090201	11390	-18196	0.24602	0.034721	0.18040	17294												0.13651
-14036	0.63487	0.054510	0.090301	11430	-18194	-0.35993	0.033534	0.18060	17332												0.14020
-14035	0.20114	0.054930	0.090401	11470	-18192	0.045881	0.029916	0.18080	17369												0.13592
-14034	0.38846	0.052709	0.090501	11512	-18190	-0.0053514	0.024658	0.18100	17406												0.13438
-14033	-0.15571	0.054850	0.090601	11553	-18188	0.17942	0.023096	0.18120	17443												0.14002
-14032	-0.38186	0.052453	0.090701	11594	-18186	0.080024	0.020243	0.18140	17478												0.13737
-14031	0.32228	0.059466	0.090801	11634	-18184	0.12062	0.019774	0.18160	17511												0.13422
-14030	-0.085725	0.061581	0.090901	11675	-18182	0.020575	0.018079	0.18180	17542												0.11910
-14029	-0.015336	0.057923	0.091001	11717	-18180	-0.041422	0.020342	0.18200	17572												0.13753
-14028	0.17486	0.060361	0.091101	11760	-18178	0.084704	0.022701	0.18220	17602												0.14835
-14027	-0.057875	0.062528	0.091201	11803	-18176	0.10768	0.023613	0.18240	17634												0.13233
-14026	0.047278	0.069532	0.091301	11845	-18174	0.50779	0.024599	0.18260	17665												0.13497
-14025	0.91436	0.073340	0.091401	11887	-18172	-0.078739	0.028191	0.18280	17695												0.14626
-14024	0.081882	0.069216	0.091501	11930	-18170	0.20982	0.029451	0.18300	17722												0.13489
-14023	0.17739	0.067693	0.091601	11974	-18168	0.0089869	0.028023	0.18320	17747												0.13254
-14022	-0.14790	0.068803	0.091701	12019	-18166	0.10447	0.028416	0.18340	17772												0.11308
-14021	-0.27575	0.067809	0.091801	12064	-18164	-0.019043	0.033285	0.18360	17797												0.14191
-14020	0.16493	0.065028	0.091901	12111	-18162	0.39524	0.033893	0.18380	17822												0.13802
-14019	-0.11313	0.063717	0.092001	12158	-18160	0.10930	0.034201	0.18400	17847												0.13768
-14018	-0.71124	0.066451	0.092101	12207	-18158	-0.32957	0.035138	0.18420	17872												0.13081
-14017	0.26423	0.063940	0.092201	12257	-18156	-0.020895	0.034087	0.18440	17897												0.14807
-14016	0.15319	0.063069	0.092301	12308	-18154	0.12466	0.035561	0.18460	17926												0.15503
-14015	0.93136	0.057570	0.092401	12360	-18152	0.32540	0.036975	0.18480	17955												0.14368
-14014	0.34068	0.055015	0.092501	12411	-18150	0.11431	0.037880	0.18500	17984												0.13863
-14013	-0.32420	0.048311	0.092601	12461	-18148	0.094580	0.038671	0.18520	18012												0.15018
-14012	0.17448	0.042041	0.092701	12513	-18146	0.21476	0.033492	0.18540	18040												0.12259
-14011	0.82427	0.043249	0.092801	12565	-18144	0.25750	0.028283	0.18560	18068												0.12303
-14010	-0.96582	0.039853	0.092901	12617	-18142	-0.032804	0.031314	0.18580	18097												0.14127
-14009	-0.17925	0.033012	0.093001	12670	-18140	-0.18020	0.036470	0.18600	18125												0.14634
-14008	0.52316	0.030049	0.093101	12722	-18138	0.24784	0.037753	0.18620	18151												0.14043
-14007	0.63490	0.032418	0.093201	12776	-18136	-0.18386	0.038982	0.18640	18175												0.12086
-14006	-0.92581	0.025919	0.093301	12830	-18134	0.15102	0.035200	0.18660	18197												0.13316
-14005	0.25091	0.023116	0.093401	12883	-18132	-0.12117	0.034168	0.18680	18217												0.14360
-14004	0.47864	0.022249	0.093501	12936	-18130	0.040887	0.035908	0.18700	18237												0.14868
-14003	-0.71943	0.022053	0.093601	12988	-18128	0.10036	0.039045	0.18720	18253												0.14222
-14002	0.26517	0.021063	0.093701	13039	-18126	-0.12559	0.039568	0.18740	18268												0.14674
-14001	0.083912	0.017821	0.093801	13089	-18124	0.0066878	0.037868	0.18760	18284												0.14119
-14000	-0.074309	0.0086659	0.093901	13139	-18122	-0.030719	0.036390	0.18780	18301												0.13567
-13999	0.083304	0.0067077	0.094001	13189	-18120	0.15737	0.035823	0.18800	18319												0.14297
-13998	-0.39158	0.0052506	0.094101	13241	-18118	-0.023147	0.033747	0.18820	18336												0.14599
-13997	-16764	0.0038260	0.094201	13293	-18116	-0.12035	0.032922	0.18840	18352												0.13869
-13996	-0.53896	0.0041873	0.094301	13346	-18114	0.017470	0.033450	0.18860	18367												0.15354
-13995	-0.089744	0.0072226	0.094401	13398	-18112	0.31108	0.031057	0.18880	18381												0.15707
-13994	-0.34211	0.0087698	0.094501	13452	-18110	-0.33685	0.027701	0.18900	18393												0.13319
-13993	0.35519	0.0081467	0.094601	13505	-18108	0.35799	0.028563	0.18920	18407												0.14990
-13992	-0.16029	0.0078704	0.094701	13559	-18106	0.37180	0.030639	0.18940	18419												0.13688
-13991	-12004	-0.00034014	0.094801	13614	-18104	-0.073500	0.031663	0.18960	18432												0.13168
-13990	0.12007	-0.0026958	0.094901	13670	-18102	0.19461	0.027266	0.18980	18444												0.11592
-13989	-0.42527	-0.0048986	0.095001	13727	-18100	0.38732	0.023237	0.19000	18455												0.12444
-13988	-0.028339	-0.0074857	0.095101	13783	-18098	0.21948	0.025550	0.19020	18465												0.11275
-13987	10970	-0.010729	0.095201	13840	-18096	-0.23045	0.026187	0.19040	18474												0.13909
-13986	0.69402	-0.013993	0.095301	13896	-18094	0.35126	0.029557	0.19060	18481												0.16022
-13985	0.45809	-0.010424	0.095401	13952	-18092	-0.37477	0.031239	0.19080	18486												0.15049
-13984	0.64786	-0.0075663	0.095501	14008	-18090	-0.52409	0.032678	0.19100	18488												0.13994
-13983	0.061072	-0.010462	0.095601	14062	-18088	0.18403	0.028795	0.19120	18492												0.14573
-13982	-0.38955	-0.010378	0.095701	14115	-18086	0.18965	0.027592	0.19140	18495												0.14272
-13981	0.53195	-0.017793	0.095801	14168	-18084	-0.23105	0.026754	0.19160	18497												0.14315
-13980	-11323	-0.018719	0.095901	14221	-18082	0.30775	0.025918	0.19180	18498												0.13062
-13979	0.036481	-0.020032	0.096001	14273	-18080	0.41555	0.025915	0.19200	18496												0.13726
-13978	0.24612	-0.020304	0.096101	14325	-18078	0.29826	0.024499	0.19220	18495												0.14306
-13977	0.32516	-0.024146	0.096201	14377	-18076	0.17000	0.024644	0.19240	18494												0.13708
-13976	0.67121	-0.021816	0.096301	14431	-18074	-0.099172	0.023750	0.19260	18492												0.15160
-13975	-0.30275	-0.015758	0.096401	14485	-18072	0.27444	0.021873	0.19280	18489												0.14399
-13974	0.22482	-0.015974	0.096501	14540	-18070	-0.46385	0.017620	0.19300	18486												0.14904
-13973	0.74742	-0.019045	0.096601	14597	-18068	-0.15624	0.016252	0.19320	18482												0.12996
-13972	-0.25971	-0.016976	0.096701	14654	-18066	0.42253	0.016639	0.19340	18478												0.12799
-13971	0.077478	-0.018929	0.096801	14711	-18064	0.059024	0.018738	0.19360	18477												0.13795
-13970	-0.12116	-0.016000	0.096901	14767	-18062	-0.052381	0.018579	0.19380	18475												0.13878
-13969	0.60733	-0.012793	0.097001	14824	-18060	0.079170	0.017180	0.19400	18473												0.11245
-13968	0.30185	-0.0071784	0.097101	14881	-18058	-0.093333	0.018171	0.19420	18470												0.13478
-13967	-0.17415	-0.0068434	0.097201	14937	-18056	0.14455	0.019816	0.19440	18468												0.16040
-13966	-0.75539	-0.0068419	0.097301	14994	-18054	-0.0065662	0.017983	0.19460	18466												0.14277
-13965	0.16657	-0.0078860	0.097401	15052	-18052	0.16833	0.016125	0.19480	18467												0.15622
-13964	-0.090039	-0.0094156	0.097501	15110	-18050	0.30215	0.015829	0.19500	18468												0.15622
-13963	-0.63575	-0.0092813	0.097601	15167	-18048	-0.43946	0.017859	0.19520	18468												0.14414
-13962	0.010107	-0.0098550	0.097701	15224	-18046	-0.46082	0.014877	0.19540	18467												0.14765
-13961	0.49608	-0.010839	0.097801	15282	-18044	0.38667	0.012819	0.19560	18466												0.12703
-13960	-0.50243	-0.0098453	0.097901	15340	-18042	0.20294	0.010715	0.19580	18464												0.12393
-13959	0.28138	-0.011499	0.098001	15397	-18040	-0.030631	0.0093439	0.19600	18461												0.14066
-13958	-0.25255	-0.014304	0.098101	15454	-18038	0.28639	0.010173	0.19620	18457												0.14689
-13957	-0.54883	-0.014272	0.098201	15511	-18036	-0.29931	0.013833	0.19640	18453												0.15556
-13956	0.86531	-0.015897	0.098301	15568	-18034	-0.44621	0.012882	0.19660	18449												0.14227
-13955	-0.26630	-0.017836	0.098401	15624	-18032	0.29521	0.014549	0.19680	18447												0.14369
-13954	0.62369	-0.016023	0.098501	15681	-18030	0.27582	0.012791	0.19700	18446												0.15296
-13953	-0.56036	-0.020956	0.098601	15736	-18028	-0.16106	0.010800	0.19720	18443												0.13286
-13952	0.65995	-0.022324	0.098701	15792	-18026	0.26344	0.0096850	0.19740	18441												0.15670
-13951	-0.37567	-0.024062	0.098801	15847	-18024	-0.26736	0.010689	0.19760	18440												0.15475
-13950	-0.70279	-0.019759	0.098901	15901	-18022	0.016504	0.010861	0.19780	18441												0.11079
-13949	-0.52083	-0.019944	0.099001	15956	-18020	0.15624	0.014612	0.19800	18444												0.12635
-13948	-0.068952	-0.024229	0.099101	16011	-18018	0.15135	0.013262	0.19820	18447												0.13439
-13947	0.67532	-0.020832	0.099201	16066	-18016	0.19450	0.012505	0.19840	18452												0.12562
-13946	-0.28898	-0.013611	0.099301	16121	-18014	0.17355	0.013107	0.19860	18457												0.14360
-13945	10352	-0.015107	0.099401	16176	-18012	-0.37859	0.011403	0.19880	18461												0.13666
-13944	-0.87715	-0.015835	0.099501	16230	-18010	0.034383	0.016185	0.19900	18464												0.14388
-13943	-0.47289	-0.013142	0.099601	16284	-18008	0.19454	0.017131	0.19920	18467												0.12959
-13942	-0.61659	-0.013684	0.099701	16339	-18006	0.48923	0.016234	0.19940	18472												0.14351
-13941	-0.58429	-0.0079564	0.099801	16392	-18004	-0.21951	0.016280	0.19960	18478												0.14130
-13940	0.069297	-0.0084662	0.099901	16445	-18002	-0.14496	0.013827	0.19980	18483												0.14017
-13939	0.043848	-0.0098488	0.10000	16500	-18000	-0.10387	0.0087956	0.20000	18489												0.14619
-13938	0.0062334	-0.010481	0.10010	16554	-17998	0.079374	0.0082799	0.20020	18496												0.12360
-13937	0.24359	-0.0083622	0.10020	16607	-17996	0.018951	0.0086495	0.20040	18508												0.14473
-13936	0.029158	-0.010885	0.10030	16660	-17994	0.20040	0.0059130	0.20060	18523												0.14515
-13935	-0.69484	-0.0074178	0.10040	16713	-17992	0.16735	0.0079279	0.20080	18539												0.14162
-13934	-0.83919	-0.0085052	0.10050	16766	-17990	-0.14836	0.012405	0.20100	18558												0.15591
-13933	-0.35381	-0.012037	0.10060	16819	-17988	-0.24709	0.014757	0.20120	18578												0.13892
-13932	-0.42734	-0.0094157	0.10070	16872	-17986	-0.049616	0.015227	0.20140	18601												0.13050
-13931	-0.52891	-0.0097650	0.10080	16924	-17984	-0.23486	0.016250	0.20160	18626												0.14765
-13930	0.30172	-0.0081229	0.10090	16976	-17982	0.30654	0.019540	0.20180	18654												0.15356
-13929	0.20946	-0.0015355	0.10100	17028	-17980	-0.44297	0.015806	0.20200	18683												0.16328
-13928	0.33827	0.00064570	0.10110	17079	-17978	-0.22809	0.011790	0.20220	18714												0.13090
-13927	-0.20620	0.0024380	0.10120	17130	-17976	0.0099802	0.0087321	0.20240	18744												0.14123
-13926	0.43895	0.0030492	0.10130	17182	-17974	0.092254	0.0088372	0.20260	18774												0.13067
-13925	0.023818	0.0028751	0.10140	17236	-17972	-0.29479	0.0059047	0.20280	18803												0.15296
-13924	0.64460	0.0073880	0.10150	17290	-17970	-0.017062	0.0059922	0.20300	18832												0.14778
-13923	0.019900	0.0073792	0.10160	17345	-17968	0.060439	0.0049306	0.20320	18862												0.14273
-13922	-0.90151	0.0074667	0.10170	17400	-17966	0.26151	0.0057622	0.20340	18894												0.13809
-13921	0.29635	0.0080977	0.10180	17456	-17964	0.092425	0.0010035	0.20360	18925												0.14281
-13920	-0.088595	0.012811	0.10190	17512	-17962	-0.27924	0.81792	0.20380	18956												0.15223
-13919	0.64738	0.012747	0.10200	17568	-17960	0.12245	-0.0030449	0.20400	18987												0.12497
-13918	11377	0.011146	0.10210	17622	-17958	0.081518	-0.0049763	0.20420	19020												0.15941
-13917	0.15226	0.013290	0.10220	17675	-17956	-0.056437	-0.0061764	0.20440	19049												0.15256
-13916	0.37203	0.016130	0.10230	17728	-17954	0.016535	-0.0086947	0.20460	19076												0.14890
-13915	0.91963	0.020271	0.10240	17781	-17952	0.040454	-0.012691	0.20480	19101												0.14675
-13914	0.14375	0.023654	0.10250	17835	-17950	0.054910	-0.014460	0.20500	19127												0.14452
-13913	0.37824	0.024678	0.10260	17890	-17948	0.15948	-0.013738	0.20520	19153												0.15393
-13912	12753	0.030190	0.10270	17944	-17946	-0.032073	-0.011788	0.20540	19180												0.13809
-13911	0.77263	0.034513	0.10280	17998	-17944	-0.18491	-0.0098666	0.20560	19206												0.15608
-13910	-0.21597	0.035068	0.10290	18053	-17942	-0.43473	-0.0096566	0.20580	19232												0.13714
-13909	-0.11933	0.039925	0.10300	18108	-17940	-0.0016083	-0.010897	0.20600	19259												0.14735
-13908	0.31537	0.042802	0.10310	18164	-17938	-0.014714	-0.0080133	0.20620	19288												0.13176
-13907	0.022527	0.038022	0.10320	18218	-17936	0.016494	-0.0060940	0.20640	19317												0.16813
-13906	-0.93473	0.039073	0.10330	18272	-17934	0.37613	-0.0024470	0.20660	19347												0.15309
-13905	-0.11436	0.036190	0.10340	18327	-17932	0.086891	-0.0031596	0.20680	19378												0.17367
-13904	-0.29019	0.034640	0.10350	18383	-17930	-0.18008	-0.0062406	0.20700	19410												0.17596
-13903	-0.70429	0.039558	0.10360	18439	-17928	-0.0065699	-0.0084285	0.20720	19442												0.15847
-13902	0.043575	0.042003	0.10370	18495	-17926	-0.20626	-0.0095831	0.20740	19476												0.14692
-13901	11357	0.048130	0.10380	18551	-17924	-0.00091299	-0.0092322	0.20760	19511												0.15998
-13900	-0.12215	0.057001	0.10390	18608	-17922	0.23559	-0.0075965	0.20780	19547												0.16768
-13899	-0.36101	0.051190	0.10400	18666	-17920	0.20783	-0.0065164	0.20800	19582												0.13018
-13898	0.52770	0.052046	0.10410	18723	-17918	-0.39355	-0.0073119	0.20820	19618												0.16209
-13897	0.61319	0.053944	0.10420	18779	-17916	0.23281	-0.010439	0.20840	19657												0.14171
-13896	-0.23631	0.051220	0.10430	18836	-17914	0.16802	-0.013466	0.20860	19697												0.15721
-13895	-0.76153	0.046321	0.10440	18893	-17912	-0.057996	-0.013739	0.20880	19738												0.15411
-13894	-0.45857	0.042096	0.10450	18948	-17910	0.25656	-0.011568	0.20900	19778												0.15791
-13893	0.30321	0.044017	0.10460	19006	-17908	-0.12419	-0.012478	0.20920	19815												0.17138
-13892	0.33640	0.041333	0.10470	19063	-17906	-0.14663	-0.013424	0.20940	19851												0.14377
-13891	0.0077828	0.046086	0.10480	19120	-17904	0.51672	-0.016553	0.20960	19888												0.11536
-13890	-0.44139	0.044673	0.10490	19176	-17902	-0.33859	-0.016876	0.20980	19925												0.15655
-13889	-0.71816	0.044479	0.10500	19232	-17900	0.099174	-0.013033	0.21000	19964												0.12965
-13888	-0.53370	0.041782	0.10510	19288	-17898	-0.0048968	-0.015698	0.21020	20003												0.12966
-13887	0.57147	0.045838	0.10520	19344	-17896	-0.30449	-0.018051	0.21040	20042												0.15149
-13886	0.19183	0.046641	0.10530	19401	-17894	-0.44165	-0.020686	0.21060	20080												0.15142
-13885	0.89356	0.042210	0.10540	19457	-17892	-0.037420	-0.023376	0.21080	20122												0.16794
-13884	-0.82710	0.042645	0.10550	19514	-17890	0.24363	-0.023712	0.21100	20165												0.15112
-13883	-0.35235	0.046217	0.10560	19571	-17888	0.29671	-0.019618	0.21120	20206												0.14183
-13882	-0.038661	0.046856	0.10570	19629	-17886	0.17195	-0.016766	0.21140	20249												0.16297
-13881	0.45643	0.051733	0.10580	19688	-17884	-0.025311	-0.014636	0.21160	20292												0.14630
-13880	-0.68051	0.054161	0.10590	19748	-17882	0.23999	-0.012688	0.21180	20337												0.15518
-13879	0.66638	0.051357	0.10600	19808	-17880	-0.20199	-0.012368	0.21200	20381												0.16767
-13878	0.43769	0.052072	0.10610	19866	-17878	-0.76422	-0.0081801	0.21220	20424												0.14762
-13877	0.64482	0.055536	0.10620	19923	-17876	0.10910	-0.0082077	0.21240	20469												0.14806
-13876	0.28230	0.056500	0.10630	19979	-17874	-0.095655	-0.0067321	0.21260	20516												0.16069
-13875	0.91662	0.050645	0.10640	20036	-17872	-0.20224	-0.0058825	0.21280	20562												0.14826
-13874	0.19131	0.051984	0.10650	20093	-17870	-0.12695	-0.0028745	0.21300	20607												0.14042
-13873	0.66365	0.049430	0.10660	20149	-17868	-0.16360	-0.0043967	0.21320	20652												0.15515
-13872	0.044632	0.055657	0.10670	20204	-17866	0.063965	-0.0062346	0.21340	20696												0.18007
-13871	0.42354	0.053783	0.10680	20258	-17864	-0.67702	-0.0056474	0.21360	20740												0.13554
-13870	-0.75707	0.058697	0.10690	20314	-17862	0.0078058	-0.0054303	0.21380	20783												0.15101
-13869	0.48917	0.056611	0.10700	20369	-17860	-0.16551	-0.0042499	0.21400	20826												0.15396
-13868	0.33781	0.050349	0.10710	20424	-17858	-0.29899	-0.00073476	0.21420	20871												0.13334
-13867	-0.86971	0.049238	0.10720	20480	-17856	0.012341	0.00047037	0.21440	20916												0.16047
-13866	0.24128	0.047560	0.10730	20533	-17854	-0.53577	0.00095419	0.21460	20961												0.16825
-13865	0.27379	0.045061	0.10740	20586	-17852	-0.080051	0.90494	0.21480	21004												0.18180
-13864	10456	0.045847	0.10750	20638	-17850	-0.044989	-0.0042145	0.21500	21045												0.17094
-13863	0.76544	0.045795	0.10760	20690	-17848	0.0074168	-0.0080154	0.21520	21084												0.13050
-13862	0.28555	0.045293	0.10770	20740	-17846	-0.42567	-0.0079868	0.21540	21123												0.13502
-13861	-0.27769	0.045435	0.10780	20792	-17844	0.52224	-0.011396	0.21560	21162												0.17062
-13860	-0.028196	0.044995	0.10790	20842	-17842	0.10027	-0.0082755	0.21580	21200												0.14821
-13859	0.13539	0.043563	0.10800	20893	-17840	0.13084	-0.0077481	0.21600	21238												0.17519
-13858	-0.77205	0.043719	0.10810	20943	-17838	0.26710	-0.0081495	0.21620	21276												0.15569
-13857	0.018032	0.045271	0.10820	20996	-17836	-0.038023	-0.012073	0.21640	21315												0.17819
-13856	-0.27920	0.047737	0.10830	21049	-17834	0.0089735	-0.015770	0.21660	21354												0.18091
-13855	0.10416	0.050088	0.10840	21102	-17832	-0.27874	-0.016326	0.21680	21391												0.16186
-13854	-0.47790	0.057003	0.10850	21155	-17830	-0.25400	-0.014490	0.21700	21427												0.16724
-13853	-0.24306	0.061866	0.10860	21208	-17828	-0.18805	-0.011431	0.21720	21463												0.15693
-13852	0.78597	0.067218	0.10870	21259	-17826	-0.097385	-0.015441	0.21740	21500												0.16201
-13851	0.66515	0.067906	0.10880	21309	-17824	0.016505	-0.015368	0.21760	21536												0.12737
-13850	-0.59447	0.061832	0.10890	21361	-17822	-0.025201	-0.015516	0.21780	21572												0.17466
-13849	-0.47341	0.065043	0.10900	21412	-17820	-0.097637	-0.023558	0.21800	21606												0.15327
-13848	0.25774	0.064485	0.10910	21463	-17818	0.10434	-0.023892	0.21820	21641												0.17983
-13847	-12917	0.062080	0.10920	21515	-17816	0.0029080	-0.018051	0.21840	21675												0.16797
-13846	0.036236	0.057515	0.10930	21568	-17814	-0.21792	-0.017884	0.21860	21711												0.15789
-13845	-0.26673	0.062811	0.10940	21621	-17812	0.17592	-0.019780	0.21880	21748												0.15308
-13844	-0.12056	0.067970	0.10950	21675	-17810	0.022338	-0.023731	0.21900	21786												0.18289
-13843	-0.63708	0.063526	0.10960	21728	-17808	0.021861	-0.027354	0.21920	21825												0.17193
-13842	-0.040453	0.060364	0.10970	21782	-17806	-0.014369	-0.025281	0.21940	21865												0.14897
-13841	0.29582	0.053206	0.10980	21837	-17804	-0.22789	-0.028061	0.21960	21904												0.19721
-13840	-0.69997	0.055204	0.10990	21892	-17802	-0.32972	-0.029155	0.21980	21944												0.16458
-13839	-0.32372	0.054693	0.11000	21946	-17800	0.10098	-0.027753	0.22000	21984												0.14662
-13838	0.21629	0.063144	0.11010	21999	-17798	-0.16479	-0.026538	0.22020	22022												0.18090
-13837	0.68541	0.058956	0.11020	22053	-17796	0.065743	-0.027330	0.22040	22059												0.17258
-13836	0.49104	0.057707	0.11030	22108	-17794	-0.090439	-0.027132	0.22060	22092												0.15711
-13835	-13554	0.052061	0.11040	22164	-17792	0.10433	-0.031510	0.22080	22124												0.15096
-13834	0.20090	0.053822	0.11050	22220	-17790	0.010862	-0.034943	0.22100	22155												0.16631
-13833	0.16499	0.054532	0.11060	22276	-17788	0.39249	-0.037991	0.22120	22185												0.15724
-13832	0.88841	0.055484	0.11070	22332	-17786	0.28038	-0.041391	0.22140	22213												0.14588
-13831	0.24937	0.053549	0.11080	22387	-17784	-0.12483	-0.044495	0.22160	22240												0.16001
-13830	-0.70012	0.055424	0.11090	22444	-17782	0.26436	-0.046575	0.22180	22267												0.14745
-13829	0.54349	0.053474	0.11100	22501	-17780	0.45187	-0.041053	0.22200	22294												0.13050
-13828	0.059904	0.051760	0.11110	22559	-17778	-0.021258	-0.038124	0.22220	22321												0.14355
-13827	0.25426	0.045712	0.11120	22617	-17776	-0.18631	-0.033463	0.22240	22349												0.11859
-13826	-0.32861	0.041191	0.11130	22676	-17774	0.060501	-0.032233	0.22260	22377												0.15115
-13825	0.60964	0.039856	0.11140	22736	-17772	0.064175	-0.030653	0.22280	22407												0.15302
-13824	-0.27720	0.035831	0.11150	22796	-17770	0.19249	-0.030276	0.22300	22437												0.17231
-13823	-0.028369	0.032926	0.11160	22855	-17768	-0.076463	-0.026160	0.22320	22466												0.14237
-13822	-0.0072077	0.025650	0.11170	22913	-17766	0.33999	-0.025783	0.22340	22494												0.16711
-13821	0.41460	0.026190	0.11180	22973	-17764	-0.080207	-0.024563	0.22360	22523												0.14063
-13820	-0.13296	0.023164	0.11190	23032	-17762	0.47579	-0.025381	0.22380	22553												0.14063
-13819	0.14851	0.025303	0.11200	23091	-17760	0.37277	-0.024564	0.22400	22581												0.15078
-13818	-0.40980	0.022572	0.11210	23151	-17758	0.11119	-0.022239	0.22420	22610												0.14911
-13817	0.18558	0.024086	0.11220	23213	-17756	0.069572	-0.019658	0.22440	22641												0.12542
-13816	0.52892	0.021493	0.11230	23277	-17754	0.0065149	-0.015570	0.22460	22674												0.17152
-13815	-0.46356	0.015767	0.11240	23340	-17752	-0.23959	-0.012888	0.22480	22707												0.14925
-13814	0.23514	0.0098996	0.11250	23402	-17750	0.015225	-0.012276	0.22500	22740												0.15765
-13813	-0.39705	0.010594	0.11260	23461	-17748	-0.14793	-0.010256	0.22520	22772												0.14634
-13812	-0.22181	0.0083256	0.11270	23522	-17746	0.034280	-0.0085759	0.22540	22803												0.17246
-13811	0.17347	0.0024277	0.11280	23581	-17744	-0.17389	-0.0078754	0.22560	22833												0.17422
-13810	0.0033328	0.0059068	0.11290	23641	-17742	-0.087579	-0.011939	0.22580	22863												0.17239
-13809	0.95213	0.0057398	0.11300	23699	-17740	-0.067319	-0.010437	0.22600	22893												0.14990
-13808	0.25965	0.012038	0.11310	23757	-17738	0.23544	-0.011223	0.22620	22922												0.14460
-13807	0.48308	0.013842	0.11320	23815	-17736	-0.25542	-0.013062	0.22640	22953												0.15015
-13806	0.0043658	0.0099745	0.11330	23874	-17734	-0.34896	-0.012386	0.22660	22987												0.13784
-13805	0.68810	0.012335	0.11340	23934	-17732	0.26702	-0.013032	0.22680	23021												0.14110
-13804	0.77324	0.014284	0.11350	23993	-17730	-0.0082482	-0.011336	0.22700	23057												0.15520
-13803	0.12936	0.011052	0.11360	24052	-17728	-0.041155	-0.011784	0.22720	23093												0.18798
-13802	-0.027476	0.012764	0.11370	24112	-17726	-0.45592	-0.011908	0.22740	23131												0.15044
-13801	0.69790	0.0081894	0.11380	24171	-17724	0.15759	-0.012951	0.22760	23167												0.16736
-13800	-0.74587	0.0039989	0.11390	24229	-17722	-0.32904	-0.013569	0.22780	23204												0.18501
-13799	-0.27802	0.014748	0.11400	24287	-17720	-0.35409	-0.014654	0.22800	23241												0.15240
-13798	-0.62426	0.023468	0.11410	24344	-17718	0.29183	-0.012093	0.22820	23278												0.15210
-13797	-0.37592	0.024626	0.11420	24401	-17716	0.21141	-0.0094139	0.22840	23316												0.12300
-13796	-0.74551	0.022911	0.11430	24458	-17714	-0.27023	-0.0076980	0.22860	23356												0.16206
-13795	0.34589	0.026725	0.11440	24516	-17712	-0.24535	-0.0062293	0.22880	23398												0.17567
-13794	0.13729	0.024940	0.11450	24575	-17710	-0.34680	-0.0027634	0.22900	23441												0.17839
-13793	-0.25056	0.025512	0.11460	24635	-17708	-0.26719	-0.0021457	0.22920	23486												0.16018
-13792	-0.73340	0.026320	0.11470	24695	-17706	0.17137	-0.0058788	0.22940	23532												0.19556
-13791	0.45394	0.023480	0.11480	24754	-17704	-0.16224	-0.0050721	0.22960	23578												0.13662
-13790	0.44732	0.028203	0.11490	24814	-17702	-0.15066	-0.0039404	0.22980	23624												0.14531
-13789	-0.10278	0.025548	0.11500	24875	-17700	0.19725	-0.0091263	0.23000	23670												0.15928
-13788	0.15774	0.029150	0.11510	24937	-17698	-0.14887	-0.0087736	0.23020	23714												0.14543
-13787	-0.62469	0.027549	0.11520	25000	-17696	-0.30416	-0.0064325	0.23040	23757												0.15821
-13786	0.65780	0.030409	0.11530	25062	-17694	-0.055768	-0.0084323	0.23060	23800												0.14282
-13785	-0.54700	0.036015	0.11540	25124	-17692	-0.17671	-0.0083748	0.23080	23843												0.13392
-13784	-0.47153	0.031687	0.11550	25187	-17690	-0.061407	-0.010829	0.23100	23888												0.13879
-13783	0.74773	0.030740	0.11560	25250	-17688	-0.41786	-0.013012	0.23120	23932												0.18744
-13782	-0.12318	0.035155	0.11570	25315	-17686	-0.10805	-0.017344	0.23140	23976												0.17184
-13781	-14309	0.034984	0.11580	25381	-17684	-0.12048	-0.020376	0.23160	24020												0.15064
-13780	-0.48827	0.036352	0.11590	25446	-17682	0.23947	-0.024850	0.23180	24065												0.13901
-13779	0.56913	0.036473	0.11600	25511	-17680	0.078712	-0.023681	0.23200	24110												0.15249
-13778	-0.076609	0.037031	0.11610	25578	-17678	0.26307	-0.024208	0.23220	24157												0.14996
-13777	-0.89678	0.035166	0.11620	25647	-17676	0.016998	-0.023014	0.23240	24202												0.14945
-13776	0.010260	0.032218	0.11630	25716	-17674	0.20103	-0.025139	0.23260	24247												0.16124
-13775	-0.89964	0.029253	0.11640	25783	-17672	0.12161	-0.028316	0.23280	24294												0.14148
-13774	-0.036272	0.026183	0.11650	25850	-17670	0.10567	-0.027290	0.23300	24339												0.14975
-13773	-0.73072	0.029100	0.11660	25917	-17668	0.18680	-0.025310	0.23320	24384												0.15328
-13772	0.00028688	0.028081	0.11670	25984	-17666	-0.052461	-0.025453	0.23340	24430												0.14943
-13771	0.41650	0.028492	0.11680	26053	-17664	-0.060532	-0.023166	0.23360	24476												0.15422
-13770	-0.059070	0.022857	0.11690	26122	-17662	-0.35117	-0.024141	0.23380	24520												0.16559
-13769	0.79086	0.024209	0.11700	26192	-17660	-0.072089	-0.025881	0.23400	24565												0.16429
-13768	-0.96436	0.019431	0.11710	26262	-17658	0.13960	-0.029459	0.23420	24607												0.17039
-13767	0.51576	0.019214	0.11720	26331	-17656	0.20840	-0.033009	0.23440	24649												0.15105
-13766	0.37229	0.023139	0.11730	26401	-17654	0.033883	-0.031575	0.23460	24691												0.16480
-13765	-0.12610	0.024995	0.11740	26472	-17652	-0.22762	-0.027283	0.23480	24733												0.17526
-13764	-0.52448	0.020180	0.11750	26543	-17650	-0.12102	-0.022829	0.23500	24777												0.15408
-13763	-0.42673	0.018965	0.11760	26617	-17648	0.13641	-0.023525	0.23520	24823												0.16786
-13762	0.021786	0.020435	0.11770	26693	-17646	0.20302	-0.019500	0.23540	24868												0.16058
-13761	-0.33174	0.017791	0.11780	26769	-17644	-0.27590	-0.018908	0.23560	24914												0.15473
-13760	0.093991	0.018010	0.11790	26845	-17642	-0.042211	-0.022362	0.23580	24962												0.14291
-13759	-0.72284	0.017080	0.11800	26923	-17640	0.21436	-0.025024	0.23600	25010												0.17584
-13758	-0.38328	0.012867	0.11810	27001	-17638	0.032689	-0.026959	0.23620	25059												0.14196
-13757	-0.22703	0.0063096	0.11820	27077	-17636	-0.030677	-0.023296	0.23640	25107												0.16177
-13756	-11843	0.0023161	0.11830	27155	-17634	-0.094296	-0.015839	0.23660	25154												0.16280
-13755	-0.18398	-0.00018731	0.11840	27233	-17632	-0.26637	-0.016018	0.23680	25201												0.14515
-13754	0.41910	-0.0086837	0.11850	27311	-17630	-0.040450	-0.016459	0.23700	25247												0.14799
-13753	0.49211	-0.0090121	0.11860	27389	-17628	0.058867	-0.016319	0.23720	25291												0.15142
-13752	0.38792	-0.011216	0.11870	27470	-17626	-0.026764	-0.0088040	0.23740	25336												0.15780
-13751	-0.61020	-0.013427	0.11880	27552	-17624	-0.056155	-0.0086519	0.23760	25381												0.16708
-13750	0.80038	-0.012127	0.11890	27636	-17622	0.069062	-0.0088304	0.23780	25428												0.13368
-13749	0.31627	-0.0099084	0.11900	27720	-17620	-0.085551	-0.0046890	0.23800	25476												0.13927
-13748	0.12475	-0.0088134	0.11910	27805	-17618	0.10814	-0.0050058	0.23820	25525												0.14723
-13747	0.19668	-0.0076656	0.11920	27889	-17616	0.032954	-0.0090793	0.23840	25574												0.14723
-13746	0.10607	-0.0044035	0.11930	27973	-17614	0.10410	-0.0098571	0.23860	25623												0.13726
-13745	0.31762	-0.0063851	0.11940	28056	-17612	0.56727	-0.0098326	0.23880	25672												0.13885
-13744	-13821	-0.0085016	0.11950	28141	-17610	0.23975	-0.0078304	0.23900	25721												0.15663
-13743	0.11457	-0.0072542	0.11960	28225	-17608	-0.13374	-0.00096957	0.23920	25772												0.15653
-13742	-0.26167	-0.0052043	0.11970	28312	-17606	-0.14037	0.0036643	0.23940	25823												0.15452
-13741	0.43366	-0.0014743	0.11980	28400	-17604	0.17601	0.0080418	0.23960	25873												0.15598
-13740	-0.73165	-0.0064461	0.11990	28489	-17602	-0.28482	0.0068671	0.23980	25923												0.15660
-13739	0.17871	-0.0078049	0.12000	28579	-17600	-0.0021871	0.0082201	0.24000	25972												0.15128
-13738	-0.10942	-0.013001	0.12010	28668	-17598	0.22279	0.010126	0.24020	26021												0.17329
-13737	0.16475	-0.011566	0.12020	28756	-17596	0.35263	0.010925	0.24040	26070												0.18209
-13736	11420	-0.0095996	0.12030	28843	-17594	-0.33492	0.010935	0.24060	26120												0.14185
-13735	-0.0057720	-0.010062	0.12040	28929	-17592	-0.045353	0.018763	0.24080	26169												0.14549
-13734	0.78556	-0.014318	0.12050	29015	-17590	-0.15417	0.020721	0.24100	26215												0.13651
-13733	0.72593	-0.015729	0.12060	29100	-17588	-0.12751	0.020472	0.24120	26260												0.13924
-13732	0.41137	-0.014779	0.12070	29185	-17586	-0.28823	0.020574	0.24140	26305												0.15417
-13731	-0.093716	-0.014932	0.12080	29272	-17584	-0.23924	0.021348	0.24160	26350												0.16575
-13730	-0.14575	-0.019353	0.12090	29358	-17582	-0.10228	0.026984	0.24180	26395												0.16394
-13729	-0.63181	-0.024372	0.12100	29445	-17580	-0.011803	0.025406	0.24200	26440												0.13395
-13728	0.098073	-0.025208	0.12110	29531	-17578	0.11305	0.025028	0.24220	26485												0.17177
-13727	-0.080663	-0.022603	0.12120	29616	-17576	0.33544	0.023579	0.24240	26530												0.14098
-13726	-0.92670	-0.022773	0.12130	29700	-17574	-0.30879	0.020418	0.24260	26575												0.14093
-13725	-0.38739	-0.023064	0.12140	29782	-17572	-0.058892	0.017440	0.24280	26622												0.15608
-13724	0.57266	-0.023358	0.12150	29864	-17570	-0.084987	0.013861	0.24300	26670												0.17453
-13723	0.50692	-0.020919	0.12160	29946	-17568	-0.21919	0.012133	0.24320	26719												0.13025
-13722	-0.17248	-0.018497	0.12170	30028	-17566	0.49648	0.0092834	0.24340	26765												0.14490
-13721	0.14868	-0.015194	0.12180	30110	-17564	0.092597	0.010706	0.24360	26808												0.15642
-13720	-0.017007	-0.020190	0.12190	30192	-17562	-0.071474	0.015126	0.24380	26850												0.14443
-13719	-0.15159	-0.025856	0.12200	30274	-17560	0.24039	0.016314	0.24400	26892												0.13459
-13718	0.16985	-0.023212	0.12210	30357	-17558	-0.20362	0.016557	0.24420	26933												0.19005
-13717	0.43629	-0.023288	0.12220	30439	-17556	-0.21860	0.013174	0.24440	26973												0.16472
-13716	-0.057502	-0.022786	0.12230	30520	-17554	0.17847	0.012067	0.24460	27012												0.15055
-13715	0.22844	-0.018357	0.12240	30601	-17552	0.46139	0.0095919	0.24480	27052												0.14047
-13714	-0.32066	-0.015318	0.12250	30682	-17550	-0.11537	0.0076127	0.24500	27090												0.16924
-13713	0.42252	-0.019300	0.12260	30767	-17548	-0.040782	0.0062692	0.24520	27128												0.13468
-13712	0.22893	-0.015964	0.12270	30850	-17546	0.28158	0.0086160	0.24540	27168												0.16089
-13711	0.46418	-0.017265	0.12280	30935	-17544	-0.24231	0.0091392	0.24560	27208												0.17266
-13710	0.091266	-0.020863	0.12290	31020	-17542	-0.19914	0.012664	0.24580	27249												0.16461
-13709	-0.65268	-0.023176	0.12300	31105	-17540	-0.32526	0.0080066	0.24600	27290												0.17369
-13708	-0.27528	-0.023307	0.12310	31190	-17538	0.34409	0.0062474	0.24620	27330												0.14650
-13707	-0.76816	-0.017125	0.12320	31275	-17536	0.13600	0.0016403	0.24640	27369												0.16200
-13706	-0.21417	-0.011243	0.12330	31361	-17534	0.37217	-0.0031560	0.24660	27409												0.17682
-13705	-0.99351	-0.011557	0.12340	31447	-17532	0.24426	-0.0014985	0.24680	27447												0.15521
-13704	0.37371	-0.011192	0.12350	31532	-17530	0.17555	-0.00061363	0.24700	27484												0.17253
-13703	-0.30989	-0.0096071	0.12360	31618	-17528	0.37200	-0.0015938	0.24720	27519												0.14495
-13702	-0.27557	-0.0074464	0.12370	31704	-17526	0.032455	0.42248	0.24740	27553												0.15801
-13701	0.67981	-0.0063719	0.12380	31790	-17524	-0.17351	-0.00078265	0.24760	27587												0.12141
-13700	0.0010591	-0.0010395	0.12390	31876	-17522	0.019821	-0.0022591	0.24780	27622												0.16638
-13699	-0.094006	-0.0045188	0.12400	31961	-17520	0.13501	-0.0031832	0.24800	27655												0.15111
-13698	0.74439	-0.012832	0.12410	32047	-17518	0.15196	-0.0063731	0.24820	27690												0.14839
-13697	0.015473	-0.014149	0.12420	32132	-17516	0.16462	-0.0072435	0.24840	27722												0.16761
-13696	-0.20555	-0.0062696	0.12430	32218	-17514	-0.28757	-0.0092647	0.24860	27751												0.18234
-13695	0.22674	-0.0052719	0.12440	32303	-17512	0.18850	-0.0085543	0.24880	27778												0.16140
-13694	0.094665	-0.0021471	0.12450	32388	-17510	0.043267	-0.013449	0.24900	27806												0.15392
-13693	0.10072	-0.0027301	0.12460	32472	-17508	0.38843	-0.015286	0.24920	27833												0.17597
-13692	0.066849	-0.00069952	0.12470	32555	-17506	0.36074	-0.013143	0.24940	27860												0.17751
-13691	-0.78283	0.0018370	0.12480	32640	-17504	-0.20907	-0.0098319	0.24960	27885												0.17026
-13690	-0.41000	-0.21882	0.12490	32724	-17502	0.13777	-0.0048097	0.24980	27911												0.15152
-13689	-0.035275	0.0020503	0.12500	32808	-17500	-0.039388	-0.0014231	0.25000	27938												0.15765
-13688	0.43210	-0.0023839	0.12510	32892	-17498	0.43242	-0.00052164	0.25020	27965												0.15266
-13687	0.43552	0.0022869	0.12520	32975	-17496	-0.21518	-0.0010462	0.25040	27994												0.17652
-13686	-0.40336	-0.0023077	0.12530	33059	-17494	0.35690	0.0023526	0.25060	28025												0.16224
-13685	-0.0037077	-0.0049888	0.12540	33142	-17492	0.095738	0.0054383	0.25080	28055												0.14986
-13684	-0.060708	-0.00050051	0.12550	33224	-17490	0.032433	0.0085280	0.25100	28084												0.19150
-13683	0.48885	-0.0012607	0.12560	33306	-17488	-0.19655	0.011124	0.25120	28112												0.16160
-13682	0.35005	-0.0078748	0.12570	33388	-17486	-0.18824	0.015374	0.25140	28138												0.18400
-13681	-0.57136	-0.0062722	0.12580	33467	-17484	0.35058	0.015790	0.25160	28164												0.12683
-13680	-0.16132	-0.0090300	0.12590	33545	-17482	0.72275	0.019252	0.25180	28191												0.17369
-13679	0.63883	-0.0083163	0.12600	33624	-17480	0.037130	0.018680	0.25200	28215												0.13780
-13678	-0.17325	-0.012255	0.12610	33703	-17478	0.18698	0.016616	0.25220	28239												0.17464
-13677	0.82710	-0.015568	0.12620	33781	-17476	-0.15347	0.014025	0.25240	28261												0.14703
-13676	-0.40470	-0.014685	0.12630	33858	-17474	-0.25087	0.015350	0.25260	28282												0.13701
-13675	-0.42513	-0.0075467	0.12640	33936	-17472	-0.13927	0.017132	0.25280	28300												0.17912
-13674	0.57418	-0.0082501	0.12650	34014	-17470	-0.071221	0.017716	0.25300	28320												0.14688
-13673	-13076	-0.011929	0.12660	34093	-17468	0.023062	0.022655	0.25320	28342												0.15748
-13672	-0.44473	-0.011953	0.12670	34170	-17466	-0.20659	0.023625	0.25340	28365												0.13261
-13671	0.69701	-0.014674	0.12680	34246	-17464	-0.10102	0.020472	0.25360	28391												0.14606
-13670	-0.88090	-0.016083	0.12690	34322	-17462	-0.26587	0.021139	0.25380	28416												0.14398
-13669	-0.25306	-0.015594	0.12700	34398	-17460	0.36031	0.025116	0.25400	28439												0.13470
-13668	-0.42487	-0.014344	0.12710	34474	-17458	-0.45735	0.025180	0.25420	28465												0.13470
-13667	-0.021058	-0.012901	0.12720	34552	-17456	-0.087930	0.029190	0.25440	28491												0.17463
-13666	-0.56563	-0.024345	0.12730	34630	-17454	-0.51488	0.025621	0.25460	28517												0.17554
-13665	-0.32208	-0.029586	0.12740	34707	-17452	-0.26648	0.025533	0.25480	28545												0.16857
-13664	0.37725	-0.028498	0.12750	34783	-17450	-0.27713	0.023932	0.25500	28574												0.18087
-13663	-0.49257	-0.026890	0.12760	34858	-17448	0.0010409	0.025370	0.25520	28603												0.16608
-13662	0.33521	-0.026710	0.12770	34931	-17446	0.21914	0.021459	0.25540	28635												0.13218
-13661	-0.36267	-0.027307	0.12780	35004	-17444	0.33804	0.023052	0.25560	28668												0.16518
-13660	0.063705	-0.024327	0.12790	35076	-17442	-0.34336	0.026368	0.25580	28700												0.19804
-13659	-0.15780	-0.023079	0.12800	35147	-17440	0.060024	0.027712	0.25600	28733												0.17512
-13658	0.74122	-0.018513	0.12810	35216	-17438	-0.32225	0.030605	0.25620	28767												0.13556
-13657	-0.069350	-0.015908	0.12820	35287	-17436	-0.95324	0.027509	0.25640	28803												0.15524
-13656	-12689	-0.011316	0.12830	35357	-17434	0.016304	0.022352	0.25660	28837												0.16294
-13655	0.14603	-0.010836	0.12840	35427	-17432	-0.29428	0.021382	0.25680	28871												0.17057
-13654	0.10304	-0.0098860	0.12850	35496	-17430	-0.041195	0.021081	0.25700	28905												0.17873
-13653	0.19749	-0.0059603	0.12860	35565	-17428	-0.0031390	0.020714	0.25720	28941												0.18464
-13652	0.68392	-0.0021804	0.12870	35632	-17426	-0.21723	0.019181	0.25740	28977												0.15764
-13651	-0.019991	-0.0025516	0.12880	35698	-17424	-0.28992	0.020728	0.25760	29012												0.18598
-13650	-0.11530	-0.00056831	0.12890	35763	-17422	-0.33300	0.018423	0.25780	29042												0.14645
-13649	-0.21959	-0.0043108	0.12900	35830	-17420	-0.17072	0.016711	0.25800	29071												0.16303
-13648	-0.48862	-0.0070203	0.12910	35896	-17418	-0.18091	0.014193	0.25820	29099												0.19916
-13647	-0.25497	-0.0044578	0.12920	35961	-17416	-0.078225	0.014853	0.25840	29125												0.17057
-13646	0.71158	-0.0034009	0.12930	36026	-17414	-0.0028552	0.014678	0.25860	29150												0.18234
-13645	0.63187	-0.0012994	0.12940	36091	-17412	0.46582	0.014835	0.25880	29173												0.19681
-13644	0.32087	-0.0041870	0.12950	36156	-17410	-0.12642	0.013451	0.25900	29195												0.17031
-13643	-0.26091	-0.0044135	0.12960	36220	-17408	0.066992	0.015159	0.25920	29214												0.14774
-13642	0.26624	-0.0049601	0.12970	36281	-17406	0.39151	0.011885	0.25940	29229												0.17878
-13641	0.15152	-0.0025751	0.12980	36343	-17404	0.25182	0.010135	0.25960	29244												0.16190
-13640	-0.048215	0.0053277	0.12990	36404	-17402	0.19226	0.0080580	0.25980	29260												0.15238
-13639	0.13563	0.010571	0.13000	36465	-17400	-0.17426	0.0078872	0.26000	29276												0.16804
-13638	0.42805	0.012778	0.13010	36526	-17398	0.14142	0.0050542	0.26020	29292												0.16783
-13637	0.13976	0.010408	0.13020	36588	-17396	-0.067452	0.0037399	0.26040	29307												0.17963
-13636	0.78607	0.0075128	0.13030	36650	-17394	0.26887	0.0022220	0.26060	29320												0.17908
-13635	0.029285	0.0081495	0.13040	36713	-17392	0.21296	-0.0010052	0.26080	29333												0.18558
-13634	-0.37925	0.015121	0.13050	36778	-17390	-0.060318	-0.0037473	0.26100	29348												0.17279
-13633	-0.52307	0.013859	0.13060	36843	-17388	0.38717	-0.0067444	0.26120	29363												0.17413
-13632	-0.38161	0.0068690	0.13070	36909	-17386	-0.097060	-0.0072090	0.26140	29376												0.17568
-13631	0.070689	0.0065923	0.13080	36975	-17384	-0.11183	-0.0078859	0.26160	29389												0.16625
-13630	0.62175	0.0081965	0.13090	37041	-17382	0.078456	-0.013066	0.26180	29403												0.18358
-13629	-0.054171	0.013128	0.13100	37105	-17380	-0.030566	-0.014421	0.26201	29416												0.16256
-13628	-0.58315	0.012264	0.13110	37170	-17378	-0.15695	-0.013858	0.26221	29428												0.14624
-13627	0.29899	0.012623	0.13120	37234	-17376	-0.28373	-0.014362	0.26241	29439												0.16581
-13626	0.025120	0.0091155	0.13130	37299	-17374	0.44192	-0.014090	0.26261	29451												0.14577
-13625	0.46938	0.0086957	0.13140	37363	-17372	-0.041955	-0.011464	0.26281	29461												0.16367
-13624	-0.35176	0.0087436	0.13150	37428	-17370	0.47000	-0.0087298	0.26301	29469												0.17363
-13623	0.0096833	0.0072909	0.13160	37492	-17368	0.50819	-0.0071512	0.26321	29478												0.15706
-13622	0.064385	0.0089646	0.13170	37556	-17366	-0.11295	-0.0030770	0.26341	29491												0.17569
-13621	-0.14909	0.0059832	0.13180	37619	-17364	-0.021071	-0.0040329	0.26361	29507												0.16893
-13620	-0.19426	0.013639	0.13190	37680	-17362	0.49970	-0.0051123	0.26381	29523												0.13221
-13619	0.078625	0.015001	0.13200	37742	-17360	0.30371	-0.0073529	0.26401	29538												0.18468
-13618	0.38641	0.010288	0.13210	37804	-17358	0.13218	-0.0044037	0.26421	29552												0.19227
-13617	0.058566	0.010308	0.13220	37866	-17356	-0.17004	0.00079198	0.26441	29564												0.18275
-13616	-0.16262	0.0092673	0.13230	37928	-17354	0.25189	0.00066945	0.26461	29574												0.18274
-13615	-0.25436	0.0085591	0.13240	37990	-17352	0.42997	0.0028768	0.26481	29583												0.14807
-13614	-0.44319	0.0094130	0.13250	38051	-17350	-0.16041	0.0080563	0.26501	29593												0.14831
-13613	0.25195	0.010711	0.13260	38111	-17348	-0.14723	0.0068842	0.26521	29603												0.15479
-13612	0.87377	0.0094557	0.13270	38172	-17346	-0.32570	0.00085972	0.26541	29611												0.14861
-13611	-0.15996	0.012577	0.13280	38232	-17344	0.19637	-0.0026555	0.26561	29618												0.15640
-13610	-0.096558	0.015681	0.13290	38291	-17342	-0.051817	-0.0057986	0.26581	29626												0.15289
-13609	0.95272	0.016234	0.13300	38348	-17340	0.39860	-0.0013446	0.26601	29633												0.14059
-13608	-0.43861	0.012177	0.13310	38406	-17338	0.037482	-0.0012403	0.26621	29641												0.17292
-13607	-0.32419	0.0086878	0.13320	38463	-17336	0.20185	0.0024780	0.26641	29649												0.13193
-13606	0.55037	0.0089699	0.13330	38517	-17334	-0.084322	0.0052149	0.26661	29655												0.17299
-13605	-0.16872	0.0086240	0.13340	38570	-17332	0.13018	0.0056118	0.26681	29661												0.16231
-13604	0.41247	0.0050663	0.13350	38624	-17330	-0.20865	0.0070234	0.26701	29667												0.15449
-13603	0.036434	0.0023226	0.13360	38679	-17328	0.13939	0.0090463	0.26721	29673												0.15472
-13602	-0.24849	0.0018939	0.13370	38733	-17326	0.54699	0.0087013	0.26741	29681												0.12147
-13601	0.54365	0.0033135	0.13380	38790	-17324	-0.37850	0.0096603	0.26761	29690												0.15599
-13600	0.22403	-0.0013273	0.13390	38847	-17322	0.070567	0.010940	0.26781	29699												0.16081
-13599	-0.97946	-0.0053354	0.13400	38904	-17320	-0.17769	0.0076518	0.26801	29708												0.18287
-13598	0.36355	-0.0026898	0.13410	38962	-17318	-0.15502	0.0039738	0.26821	29716												0.15130
-13597	12227	-0.0066626	0.13420	39021	-17316	0.10943	-0.0044126	0.26841	29725												0.17413
-13596	0.11532	-0.015196	0.13430	39078	-17314	-0.35634	-0.0060866	0.26861	29735												0.15094
-13595	-0.13876	-0.014798	0.13440	39136	-17312	-0.18076	-0.0093349	0.26881	29745												0.15876
-13594	-0.64322	-0.012315	0.13450	39194	-17310	0.14411	-0.0084392	0.26901	29754												0.17034
-13593	-0.43935	-0.0097331	0.13460	39253	-17308	0.34720	-0.0063640	0.26921	29763												0.15144
-13592	-0.66054	-0.0097453	0.13470	39313	-17306	0.28860	-0.010117	0.26941	29773												0.14987
-13591	-0.56207	-0.012142	0.13480	39371	-17304	-0.30898	-0.011015	0.26961	29784												0.16791
-13590	0.86360	-0.010253	0.13490	39429	-17302	-0.37705	-0.012605	0.26981	29797												0.15608
-13589	0.47715	-0.010685	0.13500	39486	-17300	0.11534	-0.011732	0.27001	29810												0.12742
-13588	-0.81815	-0.0065875	0.13510	39544	-17298	0.19733	-0.0094181	0.27021	29824												0.14630
-13587	-0.29373	-0.0088219	0.13520	39603	-17296	-0.21442	-0.0079134	0.27041	29838												0.15679
-13586	-0.26994	-0.0052489	0.13530	39664	-17294	0.030781	-0.0096094	0.27061	29851												0.15027
-13585	0.016167	-0.0040995	0.13540	39724	-17292	-0.098913	-0.013766	0.27081	29863												0.17656
-13584	-0.45408	-0.0088526	0.13550	39786	-17290	-0.43957	-0.014665	0.27101	29875												0.14283
-13583	-0.33101	-0.0082769	0.13560	39849	-17288	-0.34551	-0.014775	0.27121	29887												0.18472
-13582	0.25047	-0.0030343	0.13570	39912	-17286	-0.44485	-0.013937	0.27141	29901												0.17710
-13581	-0.37532	-0.36455	0.13580	39976	-17284	0.22375	-0.011233	0.27161	29914												0.18534
-13580	0.33354	0.0032505	0.13590	40042	-17282	-0.15012	-0.012045	0.27181	29928												0.13848
-13579	0.19288	0.0074239	0.13600	40108	-17280	0.30841	-0.013637	0.27201	29945												0.15404
-13578	0.59402	0.0089769	0.13610	40174	-17278	0.16645	-0.012761	0.27221	29961												0.16684
-13577	-0.71221	0.017263	0.13620	40242	-17276	-0.097898	-0.010009	0.27241	29977												0.17990
-13576	-11659	0.017298	0.13630	40308	-17274	-0.084629	-0.014575	0.27261	29995												0.16621
-13575	0.072835	0.012451	0.13640	40376	-17272	-0.12759	-0.016413	0.27281	30016												0.17595
-13574	0.17198	0.013749	0.13650	40443	-17270	0.20900	-0.021859	0.27301	30036												0.14575
-13573	-0.38773	0.017419	0.13660	40509	-17268	0.13795	-0.029239	0.27321	30055												0.17717
-13572	-0.51182	0.016372	0.13670	40576	-17266	-0.095872	-0.031251	0.27341	30072												0.17195
-13571	0.82077	0.019020	0.13680	40644	-17264	0.17375	-0.032255	0.27361	30088												0.12288
-13570	-0.17058	0.017805	0.13690	40711	-17262	-0.23370	-0.032306	0.27381	30104												0.15167
-13569	-0.91803	0.014144	0.13700	40778	-17260	-0.018704	-0.036831	0.27401	30121												0.16859
-13568	0.36106	0.017759	0.13710	40845	-17258	0.38081	-0.039329	0.27421	30136												0.17553
-13567	0.17617	0.020096	0.13720	40910	-17256	0.055936	-0.044845	0.27441	30150												0.16126
-13566	0.76619	0.028533	0.13730	40974	-17254	-0.17902	-0.043313	0.27461	30165												0.17593
-13565	-0.48974	0.033786	0.13740	41039	-17252	0.081299	-0.046810	0.27481	30179												0.15714
-13564	-0.50716	0.036852	0.13750	41103	-17250	0.064012	-0.049665	0.27501	30192												0.14067
-13563	-0.34452	0.032834	0.13760	41168	-17248	-0.14719	-0.049856	0.27521	30204												0.14745
-13562	15390	0.032336	0.13770	41233	-17246	-0.28068	-0.051770	0.27541	30216												0.17614
-13561	-0.98583	0.035138	0.13780	41297	-17244	-0.25097	-0.050031	0.27561	30228												0.19971
-13560	0.49522	0.033892	0.13790	41362	-17242	0.016168	-0.051688	0.27581	30240												0.14820
-13559	-0.73786	0.035381	0.13800	41427	-17240	-0.053176	-0.053761	0.27601	30250												0.14762
-13558	0.021710	0.038151	0.13810	41492	-17238	-0.17315	-0.056279	0.27621	30259												0.14120
-13557	-0.45382	0.042908	0.13820	41557	-17236	-0.077116	-0.057182	0.27641	30267												0.15450
-13556	-0.51088	0.042345	0.13830	41621	-17234	-0.12929	-0.058950	0.27661	30275												0.18838
-13555	0.44480	0.045135	0.13840	41685	-17232	0.22514	-0.056672	0.27681	30287												0.15968
-13554	0.21544	0.047585	0.13850	41749	-17230	-0.19271	-0.054654	0.27701	30299												0.16825
-13553	0.75144	0.048483	0.13860	41816	-17228	-0.0010847	-0.052187	0.27721	30312												0.15685
-13552	0.64066	0.045096	0.13870	41883	-17226	0.26144	-0.054283	0.27741	30325												0.15686
-13551	0.20374	0.045565	0.13880	41950	-17224	0.071803	-0.056444	0.27761	30339												0.15424
-13550	0.14570	0.045367	0.13890	42017	-17222	-0.50657	-0.053436	0.27781	30356												0.17692
-13549	0.16509	0.045341	0.13900	42082	-17220	-0.24865	-0.050657	0.27801	30372												0.15414
-13548	-0.70558	0.043495	0.13910	42147	-17218	-0.59126	-0.046884	0.27821	30392												0.15226
-13547	-0.10462	0.040201	0.13920	42213	-17216	-0.80869	-0.048154	0.27841	30415												0.13827
-13546	0.89544	0.040491	0.13930	42279	-17214	-0.20935	-0.045224	0.27861	30438												0.18792
-13545	0.10119	0.038700	0.13940	42345	-17212	-0.0097655	-0.043564	0.27881	30462												0.19042
-13544	0.66201	0.038850	0.13950	42411	-17210	0.075876	-0.043175	0.27901	30488												0.15447
-13543	0.56041	0.034416	0.13960	42479	-17208	-0.095574	-0.046545	0.27921	30515												0.17884
-13542	-0.44243	0.037405	0.13970	42549	-17206	-0.076478	-0.049830	0.27941	30546												0.15196
-13541	0.21313	0.034450	0.13980	42618	-17204	0.58367	-0.053737	0.27961	30576												0.17128
-13540	-0.046551	0.035460	0.13990	42687	-17202	0.050588	-0.047955	0.27981	30606												0.16080
-13539	-0.37907	0.033421	0.14000	42756	-17200	0.14266	-0.046620	0.28001	30635												0.14514
-13538	-0.054331	0.032889	0.14010	42827	-17198	0.42508	-0.046475	0.28021	30664												0.16718
-13537	-0.14488	0.035162	0.14020	42897	-17196	-0.26072	-0.044341	0.28041	30692												0.17297
-13536	0.88423	0.038075	0.14030	42966	-17194	0.082331	-0.043869	0.28061	30723												0.15689
-13535	-0.15951	0.043385	0.14040	43035	-17192	-0.18088	-0.043960	0.28081	30753												0.16223
-13534	-0.14183	0.047728	0.14050	43104	-17190	-0.019610	-0.042567	0.28101	30784												0.15116
-13533	-0.37457	0.050934	0.14060	43172	-17188	0.085364	-0.039000	0.28121	30816												0.17004
-13532	-0.41266	0.052764	0.14070	43239	-17186	0.19673	-0.036238	0.28141	30850												0.16228
-13531	0.78897	0.054439	0.14080	43305	-17184	-0.031824	-0.037469	0.28161	30886												0.13256
-13530	0.57556	0.054275	0.14090	43372	-17182	0.048456	-0.036423	0.28181	30922												0.18036
-13529	0.030499	0.056150	0.14100	43441	-17180	0.048098	-0.036740	0.28201	30959												0.17729
-13528	0.44713	0.057571	0.14110	43510	-17178	0.10433	-0.035450	0.28221	30994												0.16516
-13527	0.080711	0.061426	0.14120	43579	-17176	0.011519	-0.035375	0.28241	31030												0.17487
-13526	-11270	0.069215	0.14130	43649	-17174	-0.16836	-0.032669	0.28261	31068												0.19491
-13525	0.22025	0.076002	0.14140	43719	-17172	0.0022687	-0.030875	0.28281	31106												0.15341
-13524	0.65726	0.074095	0.14150	43789	-17170	-0.29391	-0.027636	0.28301	31144												0.18348
-13523	0.10842	0.076452	0.14160	43860	-17168	-0.25282	-0.029277	0.28321	31180												0.15692
-13522	-0.078026	0.082218	0.14170	43932	-17166	0.15520	-0.028853	0.28341	31214												0.16434
-13521	-0.11797	0.084208	0.14180	44003	-17164	0.12720	-0.028856	0.28361	31245												0.17385
-13520	-0.21423	0.083615	0.14190	44075	-17162	-0.14649	-0.030557	0.28381	31276												0.18024
-13519	0.26784	0.086906	0.14200	44147	-17160	-0.35500	-0.028519	0.28401	31309												0.18154
-13518	0.47791	0.090458	0.14210	44220	-17158	-0.37034	-0.029646	0.28421	31343												0.16008
-13517	0.35871	0.090951	0.14220	44291	-17156	0.018574	-0.032876	0.28441	31380												0.18640
-13516	0.38243	0.094190	0.14230	44363	-17154	-0.41663	-0.034824	0.28461	31419												0.16905
-13515	0.50866	0.091579	0.14240	44437	-17152	-0.068022	-0.033602	0.28481	31458												0.16710
-13514	-0.0033087	0.094663	0.14250	44512	-17150	0.040220	-0.035094	0.28501	31499												0.17026
-13513	0.25532	0.10070	0.14260	44587	-17148	-0.17739	-0.035022	0.28521	31540												0.14745
-13512	0.38562	0.095649	0.14270	44662	-17146	-0.32959	-0.029517	0.28541	31580												0.18343
-13511	0.21417	0.099765	0.14280	44738	-17144	0.11954	-0.026787	0.28561	31621												0.17235
-13510	0.13965	0.099611	0.14290	44815	-17142	-0.092187	-0.024703	0.28581	31662												0.17096
-13509	0.90951	0.10057	0.14300	44894	-17140	-0.49548	-0.030760	0.28601	31704												0.17567
-13508	0.20460	0.099145	0.14310	44973	-17138	-0.27343	-0.033650	0.28621	31745												0.17225
-13507	0.43594	0.098130	0.14320	45053	-17136	-0.29139	-0.034944	0.28641	31787												0.21134
-13506	0.27132	0.095084	0.14330	45134	-17134	-0.28462	-0.032254	0.28661	31828												0.18033
-13505	0.64377	0.097822	0.14340	45216	-17132	0.24685	-0.032910	0.28681	31871												0.17767
-13504	0.18396	0.10124	0.14350	45296	-17130	0.48588	-0.035045	0.28701	31914												0.14845
-13503	0.49035	0.098701	0.14360	45375	-17128	0.075779	-0.031380	0.28721	31955												0.15273
-13502	0.39275	0.097359	0.14370	45452	-17126	-0.054326	-0.029277	0.28741	31994												0.16223
-13501	-0.18736	0.099460	0.14380	45528	-17124	0.049351	-0.028360	0.28761	32033												0.14140
-13500	0.74901	0.10069	0.14390	45605	-17122	0.28851	-0.026814	0.28781	32071												0.17738
-13499	0.10002	0.10353	0.14400	45682	-17120	0.20774	-0.017786	0.28801	32111												0.17561
-13498	-0.46037	0.10365	0.14410	45759	-17118	0.087122	-0.011283	0.28821	32149												0.17229
-13497	0.16509	0.10986	0.14420	45835	-17116	-0.12608	-0.0014087	0.28841	32187												0.12127
-13496	0.051428	0.11433	0.14430	45912	-17114	0.17049	0.0039561	0.28861	32223												0.18217
-13495	-0.062742	0.10845	0.14440	45990	-17112	0.15936	0.0079124	0.28881	32259												0.19712
-13494	-0.0054191	0.10337	0.14450	46065	-17110	-0.15983	0.0083174	0.28901	32294												0.17145
-13493	-0.44450	0.10011	0.14460	46139	-17108	0.0067319	0.0088692	0.28921	32330												0.14946
-13492	0.14429	0.10027	0.14470	46213	-17106	-0.18523	0.013092	0.28941	32366												0.14945
-13491	-0.098963	0.10160	0.14480	46288	-17104	-0.36174	0.014513	0.28961	32403												0.18680
-13490	-0.35686	0.10086	0.14490	46363	-17102	0.31588	0.014469	0.28981	32439												0.16027
-13489	-0.58383	0.097128	0.14500	46439	-17100	0.058582	0.017464	0.29001	32474												0.14899
-13488	-0.47256	0.094457	0.14510	46513	-17098	-0.11884	0.018663	0.29021	32508												0.15691
-13487	-0.46910	0.092848	0.14520	46587	-17096	0.23538	0.017261	0.29041	32543												0.15738
-13486	-0.78873	0.091366	0.14530	46660	-17094	0.028708	0.016691	0.29061	32576												0.18337
-13485	-0.24578	0.088500	0.14540	46732	-17092	0.063662	0.016847	0.29081	32609												0.14642
-13484	0.34973	0.092546	0.14550	46803	-17090	0.0037792	0.014049	0.29101	32643												0.17903
-13483	0.26078	0.092035	0.14560	46873	-17088	-0.040658	0.012588	0.29121	32675												0.17760
-13482	0.14815	0.095611	0.14570	46944	-17086	-0.21018	0.011114	0.29141	32706												0.14926
-13481	0.18201	0.091773	0.14580	47014	-17084	-0.22700	0.0097389	0.29161	32737												0.16711
-13480	-0.57176	0.091782	0.14590	47082	-17082	0.34421	0.0066331	0.29181	32766												0.18854
-13479	-0.57810	0.090545	0.14600	47149	-17080	0.053803	0.0054304	0.29201	32795												0.16432
-13478	-0.64580	0.091835	0.14610	47215	-17078	-0.043509	0.0058475	0.29221	32823												0.17954
-13477	0.45564	0.089748	0.14620	47281	-17076	0.050664	0.0073394	0.29241	32851												0.18699
-13476	0.98851	0.088536	0.14630	47349	-17074	-0.076598	0.011826	0.29261	32877												0.17164
-13475	-0.62578	0.084707	0.14640	47415	-17072	0.42666	0.016579	0.29281	32903												0.16321
-13474	-10491	0.080384	0.14650	47481	-17070	0.31608	0.022676	0.29301	32930												0.17202
-13473	0.49624	0.078420	0.14660	47547	-17068	-0.00013535	0.023235	0.29321	32956												0.15486
-13472	14474	0.079368	0.14670	47612	-17066	0.14844	0.023061	0.29341	32982												0.17430
-13471	-0.40878	0.077096	0.14680	47677	-17064	0.18671	0.021975	0.29361	33008												0.15884
-13470	0.81503	0.081001	0.14690	47743	-17062	-0.22785	0.020520	0.29381	33031												0.18727
-13469	-0.11251	0.078027	0.14700	47807	-17060	0.41097	0.022918	0.29401	33055												0.16997
-13468	-0.25088	0.071209	0.14710	47869	-17058	0.15098	0.026428	0.29421	33077												0.18897
-13467	-0.36682	0.068603	0.14720	47933	-17056	-0.40043	0.028429	0.29441	33097												0.17844
-13466	-11963	0.062028	0.14730	47996	-17054	0.061437	0.031266	0.29461	33116												0.19736
-13465	0.24112	0.059033	0.14740	48060	-17052	0.11963	0.033806	0.29481	33133												0.16604
-13464	0.42837	0.058853	0.14750	48126	-17050	-0.41818	0.035510	0.29501	33150												0.18022
-13463	-0.48649	0.060084	0.14760	48190	-17048	0.21918	0.035599	0.29521	33166												0.20521
-13462	0.55483	0.056997	0.14770	48257	-17046	0.092789	0.039077	0.29541	33180												0.16886
-13461	-0.078859	0.050937	0.14780	48323	-17044	0.36972	0.040010	0.29561	33192												0.15793
-13460	0.36325	0.048034	0.14790	48389	-17042	-0.19467	0.041909	0.29581	33207												0.16991
-13459	0.33784	0.047832	0.14800	48455	-17040	0.086933	0.043709	0.29601	33224												0.19338
-13458	0.066302	0.043248	0.14810	48521	-17038	-0.36810	0.045809	0.29621	33242												0.16582
-13457	-0.040335	0.042213	0.14820	48586	-17036	0.0066109	0.052782	0.29641	33262												0.17085
-13456	0.48901	0.038492	0.14830	48650	-17034	-0.022021	0.058318	0.29661	33282												0.18057
-13455	-0.99358	0.031641	0.14840	48714	-17032	-0.055462	0.056912	0.29681	33301												0.18253
-13454	0.99981	0.027402	0.14850	48778	-17030	0.26703	0.055511	0.29701	33320												0.23445
-13453	0.060208	0.023248	0.14860	48839	-17028	0.043673	0.051785	0.29721	33339												0.16579
-13452	-0.0013557	0.022807	0.14870	48900	-17026	0.18265	0.051203	0.29741	33358												0.17369
-13451	-0.12731	0.023065	0.14880	48961	-17024	-0.064679	0.054944	0.29761	33376												0.19437
-13450	-0.12121	0.024077	0.14890	49023	-17022	0.18590	0.054235	0.29781	33395												0.21263
-13449	0.36594	0.026749	0.14900	49086	-17020	0.16505	0.053074	0.29801	33415												0.17792
-13448	0.10490	0.031052	0.14910	49150	-17018	0.066674	0.050697	0.29821	33433												0.19854
-13447	-0.20249	0.027980	0.14920	49213	-17016	0.50691	0.049731	0.29841	33448												0.18932
-13446	-0.32962	0.028028	0.14930	49277	-17014	0.0044817	0.048837	0.29861	33465												0.15746
-13445	-0.61331	0.025728	0.14940	49342	-17012	0.17922	0.046874	0.29881	33481												0.17923
-13444	0.39554	0.029015	0.14950	49406	-17010	-0.17380	0.045807	0.29901	33497												0.16101
-13443	0.052947	0.031918	0.14960	49469	-17008	0.41831	0.048106	0.29921	33514												0.17009
-13442	-0.93410	0.029644	0.14970	49531	-17006	0.34211	0.051889	0.29941	33530												0.18774
-13441	0.38602	0.030616	0.14980	49593	-17004	0.35588	0.057021	0.29961	33547												0.19682
-13440	-0.56002	0.023830	0.14990	49654	-17002	0.35797	0.057927	0.29981	33566												0.19522
-13439	-0.51992	0.021981	0.15000	49716	-17000	0.17673	0.058176	0.30001	33585												0.19336
-13438	-0.75839	0.028685	0.15010	49776	-16998	0.29984	0.056438	0.30021	33603												0.22386
-13437	0.66692	0.030701	0.15020	49835	-16996	-0.046873	0.056616	0.30041	33622												0.14855
-13436	0.57025	0.028622	0.15030	49895	-16994	-0.038529	0.060637	0.30061	33642												0.20047
-13435	-0.16029	0.030145	0.15040	49953	-16992	-0.55428	0.060721	0.30081	33662												0.17912
-13434	0.20854	0.023662	0.15050	50010	-16990	0.17185	0.062508	0.30101	33679												0.19021
-13433	0.67802	0.021792	0.15060	50068	-16988	-0.13818	0.063662	0.30121	33694												0.17182
-13432	-0.40069	0.024706	0.15070	50128	-16986	-0.11136	0.066148	0.30141	33708												0.17181
-13431	-0.15405	0.021848	0.15080	50187	-16984	-0.20272	0.071968	0.30161	33719												0.18678
-13430	0.44423	0.019153	0.15090	50244	-16982	-0.32189	0.072125	0.30181	33729												0.20063
-13429	0.25774	0.013235	0.15100	50300	-16980	-0.23630	0.071366	0.30201	33740												0.19889
-13428	0.19328	0.013795	0.15110	50355	-16978	-0.083591	0.067534	0.30221	33751												0.20502
-13427	-0.14775	0.0087618	0.15120	50410	-16976	-0.016035	0.064969	0.30241	33761												0.20008
-13426	0.045635	0.0050824	0.15130	50466	-16974	0.0079013	0.061361	0.30261	33768												0.18141
-13425	-0.18402	-0.0022180	0.15140	50521	-16972	0.57537	0.061435	0.30281	33774												0.17806
-13424	-0.67855	0.0010457	0.15150	50576	-16970	-0.40881	0.061587	0.30301	33780												0.18531
-13423	0.35195	0.0032801	0.15160	50631	-16968	0.085548	0.057967	0.30321	33784												0.16903
-13422	0.26146	-0.0022630	0.15170	50686	-16966	0.029163	0.054399	0.30341	33788												0.21604
-13421	-0.10582	-0.0071539	0.15180	50742	-16964	-0.15099	0.059376	0.30361	33791												0.19904
-13420	0.13694	-0.010193	0.15190	50797	-16962	-0.085040	0.059432	0.30381	33795												0.21697
-13419	-0.56475	-0.013880	0.15200	50852	-16960	0.22854	0.059395	0.30401	33799												0.18331
-13418	0.016784	-0.0095059	0.15210	50907	-16958	0.042780	0.053196	0.30421	33802												0.16874
-13417	0.0093119	-0.010965	0.15220	50962	-16956	-0.18872	0.050188	0.30441	33806												0.18055
-13416	-0.74429	-0.0095451	0.15230	51018	-16954	0.25323	0.050631	0.30461	33810												0.18712
-13415	-0.15414	-0.0052749	0.15240	51073	-16952	-0.013526	0.048964	0.30481	33815												0.19492
-13414	-0.69731	-0.010023	0.15250	51128	-16950	-0.031109	0.049429	0.30501	33818												0.20034
-13413	-0.10448	-0.012641	0.15260	51183	-16948	-0.10579	0.051133	0.30521	33820												0.19278
-13412	-0.44985	-0.0069430	0.15270	51238	-16946	-0.096349	0.048129	0.30541	33823												0.20233
-13411	-0.12655	-0.010171	0.15280	51294	-16944	0.42439	0.046198	0.30561	33827												0.23527
-13410	0.41975	-0.010092	0.15290	51349	-16942	-0.12402	0.043954	0.30581	33831												0.20844
-13409	0.040693	-0.011024	0.15300	51404	-16940	0.30029	0.046028	0.30601	33834												0.19168
-13408	0.30745	-0.0091697	0.15310	51459	-16938	0.083353	0.051603	0.30621	33837												0.20537
-13407	-0.12617	-0.014026	0.15320	51514	-16936	0.37588	0.054326	0.30641	33841												0.18394
-13406	-0.61546	-0.011724	0.15330	51570	-16934	0.080618	0.053234	0.30661	33843												0.17750
-13405	-0.71927	-0.010895	0.15340	51625	-16932	0.32712	0.050867	0.30681	33845												0.14766
-13404	0.18576	-0.013586	0.15350	51680	-16930	-0.32955	0.051960	0.30701	33846												0.20780
-13403	0.13281	-0.010230	0.15360	51735	-16928	-0.061534	0.046334	0.30721	33849												0.20079
-13402	0.27059	-0.010528	0.15370	51790	-16926	0.33422	0.043238	0.30741	33851												0.20204
-13401	0.38419	-0.010463	0.15380	51846	-16924	-0.096741	0.045402	0.30761	33851												0.23217
-13400	0.31543	-0.015010	0.15390	51901	-16922	0.41836	0.044052	0.30781	33851												0.21614
-13399	0.19106	-0.017105	0.15400	51956	-16920	-0.16870	0.038696	0.30801	33851												0.23006
-13398	0.19904	-0.021091	0.15410	52011	-16918	-0.38036	0.036213	0.30821	33852												0.20929
-13397	-0.085284	-0.025637	0.15420	52066	-16916	0.33524	0.032871	0.30841	33855												0.20335
-13396	-0.37251	-0.025042	0.15430	52122	-16914	0.24181	0.032562	0.30861	33859												0.17904
-13395	0.39729	-0.024187	0.15440	52177	-16912	-0.16880	0.029565	0.30881	33866												0.17900
-13394	-11852	-0.022867	0.15450	52232	-16910	0.25328	0.026867	0.30901	33874												0.19924
-13393	-0.12547	-0.024844	0.15460	52287	-16908	0.42053	0.024020	0.30921	33878												0.22435
-13392	-0.16340	-0.024488	0.15470	52342	-16906	0.35791	0.024968	0.30941	33882												0.21129
-13391	0.69016	-0.022144	0.15480	52397	-16904	0.16929	0.024902	0.30961	33884												0.21640
-13390	-0.63686	-0.021896	0.15490	52453	-16902	-0.21695	0.024368	0.30981	33886												0.21851
-13389	0.019542	-0.014772	0.15500	52508	-16900	0.087788	0.019198	0.31001	33886												0.18438
-13388	0.63200	-0.0089161	0.15510	52563	-16898	-0.014459	0.016971	0.31021	33887												0.24115
-13387	0.70628	-0.014630	0.15520	52618	-16896	0.25581	0.017452	0.31041	33887												0.19934
-13386	-0.13701	-0.013661	0.15530	52673	-16894	-0.036389	0.015513	0.31061	33888												0.19723
-13385	0.85252	-0.0079454	0.15540	52729	-16892	-0.10957	0.017199	0.31081	33890												0.18873
-13384	-0.84060	-0.0097055	0.15550	52784	-16890	0.27498	0.017997	0.31101	33893												0.15279
-13383	0.46999	-0.010327	0.15560	52839	-16888	0.33861	0.019157	0.31121	33897												0.22321
-13382	0.28903	-0.015575	0.15570	52894	-16886	0.26954	0.016732	0.31141	33903												0.18364
-13381	-0.99472	-0.019138	0.15580	52949	-16884	0.023278	0.015977	0.31161	33909												0.20470
-13380	0.41282	-0.019908	0.15590	53005	-16882	-0.089126	0.019466	0.31181	33912												0.20417
-13379	-0.55165	-0.021310	0.15600	53060	-16880	-0.074242	0.022558	0.31201	33914												0.20317
-13378	-0.54375	-0.025473	0.15610	53115	-16878	-0.51749	0.024442	0.31221	33916												0.20247
-13377	0.12254	-0.029558	0.15620	53170	-16876	-0.10262	0.026567	0.31241	33920												0.17283
-13376	-0.85952	-0.023665	0.15630	53225	-16874	0.072413	0.026785	0.31261	33925												0.21053
-13375	0.78225	-0.019362	0.15640	53281	-16872	0.57105	0.025621	0.31281	33931												0.20744
-13374	0.32807	-0.016254	0.15650	53336	-16870	-0.31034	0.024149	0.31301	33935												0.18946
-13373	-0.40703	-0.013945	0.15660	53391	-16868	-0.48475	0.028026	0.31321	33939												0.19646
-13372	-0.11046	-0.020832	0.15670	53446	-16866	0.15275	0.031132	0.31341	33942												0.19606
-13371	0.053570	-0.021168	0.15680	53501	-16864	0.050367	0.032124	0.31361	33946												0.15574
-13370	-0.63601	-0.031799	0.15690	53557	-16862	0.089221	0.035679	0.31381	33950												0.16568
-13369	0.33528	-0.030483	0.15700	53612	-16860	-0.019821	0.030777	0.31401	33954												0.16377
-13368	0.020349	-0.025897	0.15710	53667	-16858	-0.70534	0.023598	0.31421	33960												0.14514
-13367	0.073999	-0.033582	0.15720	53722	-16856	-0.14232	0.021646	0.31441	33967												0.16352
-13366	0.63426	-0.026615	0.15730	53777	-16854	-0.46901	0.016387	0.31461	33974												0.17080
-13365	-0.015001	-0.029934	0.15740	53833	-16852	0.14864	0.012920	0.31481	33984												0.15949
-13364	-0.36043	-0.030546	0.15750	53888	-16850	-0.15721	0.012629	0.31501	33993												0.13844
-13363	0.44455	-0.037505	0.15760	53943	-16848	0.20582	0.013472	0.31521	34004												0.16187
-13362	0.25332	-0.033188	0.15770	53998	-16846	-0.30191	0.014290	0.31541	34018												0.15641
-13361	0.22175	-0.029563	0.15780	54053	-16844	0.089218	0.012928	0.31561	34034												0.15323
-13360	-0.15558	-0.032007	0.15790	54109	-16842	-0.28375	0.010339	0.31581	34050												0.12723
-13359	-0.59893	-0.029144	0.15800	54164	-16840	0.19630	0.0097400	0.31601	34065												0.14074
-13358	-0.75510	-0.026792	0.15810	54219	-16838	0.037016	0.0086633	0.31621	34081												0.16201
-13357	-0.79952	-0.031078	0.15820	54274	-16836	-0.033828	0.0041110	0.31641	34098												0.15006
-13356	0.33874	-0.027995	0.15830	54329	-16834	-0.093263	0.0017150	0.31661	34117												0.13838
-13355	0.33146	-0.023471	0.15840	54384	-16832	-0.15288	0.0014863	0.31681	34138												0.15564
-13354	-0.21781	-0.021941	0.15850	54440	-16830	0.080023	-0.0020849	0.31701	34158												0.14968
-13353	0.30682	-0.023272	0.15860	54495	-16828	-0.48897	-0.0021002	0.31721	34179												0.13947
-13352	0.29844	-0.022629	0.15870	54550	-16826	0.54690	-0.0026423	0.31741	34200												0.13557
-13351	-0.020241	-0.024071	0.15880	54605	-16824	0.10146	-0.0077697	0.31761	34221												0.15037
-13350	-0.33610	-0.026014	0.15890	54660	-16822	-0.10560	-0.0062650	0.31781	34241												0.14307
-13349	-0.063360	-0.031625	0.15900	54716	-16820	-0.11905	-0.0060050	0.31801	34262												0.15883
-13348	-0.69041	-0.034504	0.15910	54771	-16818	-0.24126	-0.0045498	0.31821	34282												0.14951
-13347	-0.46300	-0.035176	0.15920	54826	-16816	0.081128	-0.0049047	0.31841	34304												0.15528
-13346	0.26501	-0.034591	0.15930	54881	-16814	-0.10665	-0.0057037	0.31861	34324												0.12639
-13345	-0.035419	-0.033937	0.15940	54936	-16812	-0.13298	-0.0061987	0.31881	34343												0.16229
-13344	-0.23100	-0.038688	0.15950	54992	-16810	-0.19179	-0.0018621	0.31901	34362												0.17219
-13343	-0.12206	-0.035804	0.15960	55047	-16808	0.047284	-0.0022046	0.31921	34380												0.14716
-13342	0.59576	-0.037320	0.15970	55102	-16806	0.31853	-0.0047950	0.31941	34398												0.13083
-13341	0.23234	-0.037815	0.15980	55157	-16804	0.26332	-0.0083440	0.31961	34414												0.15428
-13340	0.36082	-0.037313	0.15990	55212	-16802	0.10715	-0.0093253	0.31981	34430												0.16765
-13339	0.27541	-0.033357	0.16000	55268	-16800	-0.24927	-0.0095341	0.32001	34445												0.16017
-13338	-0.56220	-0.042532	0.16010	55323	-16798	0.14623	-0.0073053	0.32021	34462												0.14125
-13337	0.64456	-0.048092	0.16020	55378	-16796	-0.0017916	-0.0074184	0.32041	34482												0.14545
-13336	-0.60983	-0.049351	0.16030	55433	-16794	-0.052935	-0.0090855	0.32061	34501												0.19033
-13335	-0.29360	-0.050859	0.16040	55488	-16792	-0.078246	-0.0073826	0.32081	34522												0.15248
-13334	-0.090463	-0.052637	0.16050	55544	-16790	0.25989	-0.0050584	0.32101	34544												0.16851
-13333	-0.49210	-0.051130	0.16060	55599	-16788	0.14359	-0.0053074	0.32121	34567												0.14276
-13332	-0.58707	-0.049554	0.16070	55654	-16786	-0.42586	-0.0089613	0.32141	34591												0.16376
-13331	-0.025231	-0.051448	0.16080	55709	-16784	-0.30406	-0.011483	0.32161	34614												0.15321
-13330	-10372	-0.051063	0.16090	55764	-16782	0.38840	-0.014749	0.32181	34636												0.12941
-13329	-0.086066	-0.053423	0.16100	55819	-16780	-0.15849	-0.014483	0.32201	34657												0.15530
-13328	-0.00068589	-0.056443	0.16110	55875	-16778	0.39438	-0.010429	0.32221	34679												0.15398
-13327	0.56074	-0.055816	0.16120	55930	-16776	0.37677	-0.0084114	0.32241	34700												0.14616
-13326	0.20804	-0.056061	0.16130	55985	-16774	-0.049428	-0.0044115	0.32261	34724												0.14522
-13325	0.85977	-0.053869	0.16140	56040	-16772	0.33383	-0.0063427	0.32281	34747												0.14068
-13324	0.33822	-0.054572	0.16150	56095	-16770	0.29602	-0.0074905	0.32301	34773												0.14466
-13323	-0.51039	-0.061277	0.16160	56149	-16768	0.34601	-0.00093120	0.32321	34800												0.15440
-13322	0.29847	-0.062918	0.16170	56205	-16766	0.14808	0.0016181	0.32341	34829												0.15143
-13321	-18018	-0.060538	0.16180	56263	-16764	0.091824	0.0015285	0.32361	34858												0.15301
-13320	-0.095096	-0.059762	0.16190	56321	-16762	-0.030664	0.0039052	0.32381	34888												0.15008
-13319	-0.56763	-0.058769	0.16200	56380	-16760	-0.66027	0.0055895	0.32401	34920												0.15041
-13318	-0.14042	-0.060703	0.16210	56440	-16758	-0.47354	0.0078046	0.32421	34951												0.14654
-13317	0.31901	-0.066898	0.16220	56500	-16756	-0.29772	0.011808	0.32441	34980												0.14644
-13316	-0.18496	-0.071172	0.16230	56559	-16754	-0.59743	0.012079	0.32461	35009												0.14491
-13315	0.37948	-0.074840	0.16240	56617	-16752	0.018565	0.012252	0.32481	35038												0.14459
-13314	-0.34422	-0.068927	0.16250	56675	-16750	-0.090623	0.010182	0.32501	35071												0.16771
-13313	-10659	-0.072122	0.16260	56734	-16748	0.24312	0.012073	0.32521	35107												0.13917
-13312	-0.17244	-0.071843	0.16270	56794	-16746	0.18445	0.011581	0.32541	35144												0.15984
-13311	-0.77750	-0.073630	0.16280	56853	-16744	0.12133	0.012572	0.32561	35181												0.14919
-13310	-0.043309	-0.074248	0.16290	56911	-16742	-0.32989	0.013606	0.32581	35218												0.15717
-13309	0.52310	-0.074343	0.16300	56968	-16740	0.040330	0.016587	0.32601	35256												0.16403
-13308	0.055936	-0.073281	0.16310	57025	-16738	0.30412	0.014177	0.32621	35295												0.13299
-13307	-0.35202	-0.065758	0.16320	57081	-16736	0.11247	0.010934	0.32641	35334												0.16058
-13306	0.35156	-0.065803	0.16330	57138	-16734	0.16733	0.0090825	0.32661	35373												0.14136
-13305	0.38823	-0.068016	0.16340	57194	-16732	-0.070266	0.012402	0.32681	35414												0.16488
-13304	0.31868	-0.065540	0.16350	57251	-16730	0.034376	0.012164	0.32701	35456												0.15368
-13303	-0.26953	-0.072029	0.16360	57309	-16728	-0.046626	0.014783	0.32721	35499												0.14864
-13302	-0.56953	-0.074589	0.16370	57367	-16726	0.0088313	0.013250	0.32741	35541												0.15901
-13301	0.77622	-0.076054	0.16380	57427	-16724	-0.065265	0.0074292	0.32761	35586												0.15672
-13300	-0.56414	-0.077073	0.16390	57484	-16722	0.29778	0.0092338	0.32781	35629												0.15672
-13299	0.15937	-0.077864	0.16400	57541	-16720	-0.30437	0.011038	0.32801	35674												0.17010
-13298	0.47244	-0.072159	0.16410	57598	-16718	-0.16604	0.011734	0.32821	35719												0.14396
-13297	-0.46710	-0.072462	0.16420	57656	-16716	-0.034879	0.014073	0.32841	35764												0.16049
-13296	0.87896	-0.074689	0.16430	57712	-16714	-0.063116	0.013979	0.32861	35808												0.15590
-13295	-0.89845	-0.070630	0.16440	57768	-16712	-0.0086938	0.015611	0.32881	35852												0.15224
-13294	0.80410	-0.068362	0.16450	57825	-16710	0.24557	0.019304	0.32901	35895												0.13809
-13293	-0.89604	-0.065117	0.16460	57882	-16708	-0.047233	0.022604	0.32921	35939												0.14999
-13292	-0.51705	-0.066745	0.16470	57939	-16706	-0.0066872	0.017361	0.32941	35982												0.16672
-13291	-0.57719	-0.065853	0.16480	57996	-16704	-0.10847	0.014868	0.32961	36025												0.14748
-13290	0.029020	-0.064433	0.16490	58053	-16702	0.24963	0.011641	0.32981	36069												0.12900
-13289	-0.28324	-0.066967	0.16500	58111	-16700	-0.28720	0.013784	0.33001	36112												0.14675
-13288	-0.21344	-0.074916	0.16510	58169	-16698	0.11126	0.015512	0.33021	36154												0.15446
-13287	-0.40299	-0.069912	0.16520	58227	-16696	0.015842	0.015328	0.33041	36195												0.16324
-13286	0.33248	-0.076248	0.16530	58285	-16694	0.20961	0.016996	0.33061	36234												0.14419
-13285	-0.36864	-0.082045	0.16540	58343	-16692	0.60863	0.017640	0.33081	36271												0.17823
-13284	-0.21604	-0.086615	0.16550	58402	-16690	0.30728	0.018418	0.33101	36309												0.15341
-13283	0.67433	-0.088374	0.16560	58461	-16688	-0.18854	0.017427	0.33121	36345												0.15005
-13282	-0.24820	-0.093404	0.16570	58519	-16686	0.17152	0.021286	0.33141	36380												0.15321
-13281	0.0019724	-0.095054	0.16580	58579	-16684	0.036014	0.024461	0.33161	36415												0.15896
-13280	-0.64262	-0.096073	0.16590	58639	-16682	-0.60839	0.022449	0.33181	36452												0.11401
-13279	0.50240	-0.097221	0.16600	58701	-16680	-0.070862	0.022343	0.33201	36491												0.15170
-13278	0.17110	-0.096061	0.16610	58762	-16678	-0.10416	0.023464	0.33221	36529												0.16947
-13277	-0.20912	-0.098675	0.16620	58822	-16676	0.054500	0.021935	0.33241	36565												0.13975
-13276	-0.70169	-0.10922	0.16630	58881	-16674	0.36121	0.021142	0.33261	36601												0.13880
-13275	0.48143	-0.10508	0.16640	58940	-16672	-0.29440	0.021024	0.33281	36636												0.15821
-13274	-0.39361	-0.10612	0.16650	58999	-16670	0.12537	0.023111	0.33301	36673												0.13853
-13273	-0.093867	-0.10758	0.16660	59059	-16668	0.042842	0.024428	0.33321	36710												0.13011
-13272	-0.85735	-0.10498	0.16670	59120	-16666	0.50700	0.023182	0.33341	36749												0.15962
-13271	0.54148	-0.10106	0.16680	59181	-16664	0.095161	0.021063	0.33361	36787												0.15232
-13270	-0.017315	-0.092720	0.16690	59241	-16662	0.25260	0.020798	0.33381	36826												0.15058
-13269	0.56193	-0.088719	0.16700	59304	-16660	-0.068495	0.029375	0.33401	36867												0.12943
-13268	0.34681	-0.084869	0.16710	59369	-16658	-0.050838	0.039665	0.33421	36908												0.13296
-13267	-0.43022	-0.076812	0.16720	59434	-16656	-0.11378	0.044826	0.33441	36950												0.14816
-13266	0.11054	-0.078964	0.16730	59500	-16654	0.054260	0.047387	0.33461	36992												0.14161
-13265	-0.32541	-0.077707	0.16740	59565	-16652	-0.025576	0.048129	0.33481	37033												0.16205
-13264	0.24783	-0.078446	0.16750	59631	-16650	0.13580	0.048769	0.33501	37075												0.15488
-13263	0.21396	-0.071017	0.16760	59697	-16648	0.33651	0.046279	0.33521	37116												0.14643
-13262	-0.74834	-0.072976	0.16770	59762	-16646	-0.50757	0.044686	0.33541	37155												0.15593
-13261	-11384	-0.071683	0.16780	59828	-16644	-0.18448	0.044556	0.33561	37193												0.15343
-13260	0.73148	-0.068088	0.16790	59893	-16642	-0.0071179	0.043050	0.33581	37230												0.13494
-13259	-0.43586	-0.069104	0.16800	59958	-16640	0.17189	0.043622	0.33601	37265												0.15523
-13258	0.38444	-0.072068	0.16810	60024	-16638	-0.039566	0.044294	0.33621	37297												0.14338
-13257	-0.031722	-0.068712	0.16820	60089	-16636	-0.47071	0.046120	0.33641	37326												0.16730
-13256	0.093349	-0.066964	0.16830	60153	-16634	0.26690	0.046331	0.33661	37352												0.16492
-13255	0.41158	-0.071982	0.16840	60219	-16632	0.36700	0.043825	0.33681	37378												0.14759
-13254	0.45697	-0.071559	0.16850	60285	-16630	0.085878	0.046057	0.33701	37405												0.15883
-13253	-0.57682	-0.071515	0.16860	60351	-16628	-0.27887	0.045590	0.33721	37432												0.13725
-13252	0.11831	-0.070308	0.16870	60419	-16626	-0.34015	0.045564	0.33741	37460												0.16381
-13251	-0.21804	-0.069750	0.16880	60486	-16624	-0.10664	0.050881	0.33761	37487												0.16068
-13250	0.078242	-0.071640	0.16890	60553	-16622	0.28346	0.049446	0.33781	37512												0.14383
-13249	-0.074967	-0.068150	0.16900	60619	-16620	0.044994	0.048397	0.33801	37537												0.13398
-13248	0.41902	-0.066951	0.16910	60685	-16618	-0.052883	0.050035	0.33821	37563												0.10761
-13247	0.30220	-0.065659	0.16920	60750	-16616	0.48745	0.051600	0.33841	37590												0.16588
-13246	-0.37604	-0.067067	0.16930	60817	-16614	-0.085310	0.052330	0.33861	37614												0.16110
-13245	13620	-0.062963	0.16940	60883	-16612	0.18095	0.054198	0.33881	37639												0.14099
-13244	-0.75301	-0.061881	0.16950	60948	-16610	-0.0021754	0.050749	0.33901	37664												0.15955
-13243	-0.67501	-0.066217	0.16960	61013	-16608	-0.064296	0.049760	0.33921	37690												0.13267
-13242	-0.37691	-0.065953	0.16970	61079	-16606	-0.10206	0.054300	0.33941	37715												0.15759
-13241	-0.51279	-0.067860	0.16980	61145	-16604	0.27538	0.055552	0.33961	37738												0.17397
-13240	0.58425	-0.063746	0.16990	61213	-16602	-0.37552	0.055401	0.33981	37762												0.15359
-13239	-0.028297	-0.070400	0.17000	61281	-16600	0.019077	0.055458	0.34001	37784												0.16229
-13238	-0.016482	-0.070983	0.17010	61349	-16598	0.34643	0.056107	0.34021	37804												0.14009
-13237	-0.029095	-0.068712	0.17020	61418	-16596	-0.15656	0.054520	0.34041	37821												0.13687
-13236	-11469	-0.066767	0.17030	61487	-16594	0.019255	0.054912	0.34061	37838												0.15434
-13235	-0.78102	-0.070659	0.17040	61557	-16592	0.13813	0.051473	0.34081	37855												0.13777
-13234	0.031324	-0.068808	0.17050	61628	-16590	-0.14345	0.047905	0.34101	37873												0.13970
-13233	-10379	-0.072430	0.17060	61698	-16588	0.049187	0.047892	0.34121	37893												0.15342
-13232	0.57797	-0.081486	0.17070	61768	-16586	0.38962	0.047326	0.34141	37912												0.15342
-13231	-0.010757	-0.080296	0.17080	61841	-16584	-0.0085800	0.048143	0.34161	37933												0.16614
-13230	0.56581	-0.076569	0.17090	61914	-16582	-0.19718	0.051267	0.34181	37957												0.14794
-13229	0.25620	-0.074537	0.17100	61990	-16580	0.22220	0.052351	0.34201	37982												0.17330
-13228	-0.58879	-0.070716	0.17110	62066	-16578	0.15160	0.049097	0.34221	38010												0.13073
-13227	-0.72717	-0.065270	0.17120	62142	-16576	0.54435	0.046816	0.34241	38039												0.13166
-13226	-0.10622	-0.065798	0.17130	62219	-16574	-0.027686	0.046222	0.34261	38066												0.15537
-13225	0.63210	-0.070961	0.17140	62298	-16572	0.081732	0.047261	0.34281	38095												0.14126
-13224	0.082775	-0.073099	0.17150	62379	-16570	0.48530	0.046921	0.34301	38122												0.15988
-13223	0.29492	-0.071298	0.17160	62460	-16568	0.10158	0.047207	0.34321	38147												0.13579
-13222	0.42434	-0.071987	0.17170	62541	-16566	0.096069	0.046969	0.34341	38171												0.15054
-13221	0.20513	-0.074126	0.17180	62622	-16564	-0.027669	0.043574	0.34361	38196												0.14410
-13220	-0.27847	-0.074906	0.17190	62703	-16562	0.70425	0.043219	0.34381	38221												0.14318
-13219	-0.42960	-0.078555	0.17200	62784	-16560	0.56909	0.046479	0.34401	38245												0.14181
-13218	0.64571	-0.083211	0.17210	62866	-16558	0.58844	0.049098	0.34421	38273												0.15194
-13217	-0.11955	-0.078322	0.17220	62948	-16556	-0.21839	0.049886	0.34441	38303												0.15089
-13216	-0.44083	-0.079752	0.17230	63031	-16554	-0.062512	0.053332	0.34461	38333												0.13466
-13215	0.33636	-0.082437	0.17240	63115	-16552	0.072008	0.053858	0.34481	38361												0.13014
-13214	-0.29773	-0.087469	0.17250	63199	-16550	-0.22020	0.052478	0.34501	38386												0.12966
-13213	-0.21874	-0.091607	0.17260	63282	-16548	0.086578	0.051576	0.34521	38410												0.13872
-13212	-0.35411	-0.096544	0.17270	63364	-16546	-0.25028	0.056685	0.34541	38432												0.13861
-13211	0.24960	-0.10140	0.17280	63447	-16544	-0.29255	0.060110	0.34561	38453												0.15864
-13210	0.71502	-0.10002	0.17290	63529	-16542	-0.21107	0.062078	0.34581	38474												0.14646
-13209	-0.41475	-0.10081	0.17300	63614	-16540	-0.19876	0.058412	0.34601	38494												0.12770
-13208	0.070793	-0.099288	0.17310	63698	-16538	0.29286	0.056564	0.34621	38513												0.17291
-13207	0.30297	-0.10141	0.17320	63783	-16536	0.0045253	0.057601	0.34641	38531												0.15097
-13206	0.41196	-0.099690	0.17330	63868	-16534	-0.25883	0.057254	0.34661	38550												0.12307
-13205	-0.052216	-0.095594	0.17340	63953	-16532	-0.068650	0.057163	0.34681	38567												0.16846
-13204	0.12710	-0.094488	0.17350	64039	-16530	0.016205	0.056872	0.34701	38585												0.14056
-13203	0.17498	-0.093728	0.17360	64125	-16528	-0.53158	0.055279	0.34721	38603												0.15213
-13202	0.41004	-0.090850	0.17370	64211	-16526	0.42735	0.057744	0.34741	38621												0.16758
-13201	0.44276	-0.096070	0.17380	64296	-16524	0.19574	0.063231	0.34761	38639												0.13224
-13200	-0.086505	-0.095733	0.17390	64381	-16522	0.013565	0.062126	0.34781	38656												0.15121
-13199	-0.087556	-0.092268	0.17400	64467	-16520	-0.057691	0.061701	0.34801	38672												0.15763
-13198	0.22851	-0.095894	0.17410	64553	-16518	0.10944	0.064160	0.34821	38688												0.15421
-13197	-0.25271	-0.096436	0.17420	64639	-16516	0.043890	0.063083	0.34841	38703												0.14982
-13196	0.10570	-0.092633	0.17430	64726	-16514	0.045058	0.062252	0.34861	38720												0.18065
-13195	0.20789	-0.094236	0.17440	64815	-16512	0.079129	0.061027	0.34881	38736												0.14569
-13194	-0.28782	-0.093295	0.17450	64905	-16510	0.036210	0.059541	0.34901	38753												0.17485
-13193	-12476	-0.093880	0.17460	64994	-16508	0.35302	0.059784	0.34921	38771												0.15808
-13192	-0.44648	-0.093616	0.17470	65085	-16506	0.20405	0.062378	0.34941	38790												0.15977
-13191	0.17937	-0.092575	0.17480	65177	-16504	-0.016302	0.060622	0.34961	38809												0.16908
-13190	-0.55039	-0.091907	0.17490	65270	-16502	0.32904	0.060603	0.34981	38831												0.14965
-13189	-0.54259	-0.091404	0.17500	65362	-16500	0.21813	0.061245	0.35001	38853												0.15592
-13188	-0.17985	-0.084567	0.17510	65456	-16498	0.19985	0.058631	0.35021	38876												0.15876
-13187	0.084047	-0.083326	0.17520	65548	-16496	0.16669	0.058212	0.35041	38900												0.15130
-13186	0.51259	-0.078876	0.17530	65641	-16494	0.18368	0.059100	0.35061	38924												0.11461
-13185	0.15670	-0.079688	0.17540	65734	-16492	-0.047858	0.059288	0.35081	38949												0.17692
-13184	0.34353	-0.078077	0.17550	65827	-16490	-0.020335	0.061735	0.35101	38974												0.15252
-13183	-0.11068	-0.076808	0.17560	65921	-16488	-0.11498	0.061005	0.35121	38999												0.15637
-13182	-0.89266	-0.074475	0.17570	66015	-16486	0.22544	0.058700	0.35141	39028												0.14238
-13181	0.057818	-0.071887	0.17580	66108	-16484	-0.10449	0.057479	0.35161	39057												0.16182
-13180	-0.32740	-0.073710	0.17590	66202	-16482	0.11984	0.058291	0.35181	39087												0.14805
-13179	0.54252	-0.073684	0.17600	66295	-16480	-0.066777	0.057064	0.35201	39116												0.14376
-13178	0.31015	-0.075150	0.17610	66387	-16478	0.092536	0.056969	0.35221	39148												0.17246
-13177	0.44837	-0.073755	0.17620	66480	-16476	-0.21662	0.057894	0.35241	39179												0.13543
-13176	-0.72176	-0.071452	0.17630	66574	-16474	0.39169	0.056660	0.35261	39211												0.15132
-13175	-0.87395	-0.078119	0.17640	66667	-16472	0.27432	0.054656	0.35281	39242												0.15423
-13174	-0.34997	-0.076650	0.17650	66760	-16470	0.011255	0.054450	0.35301	39271												0.15863
-13173	-0.48176	-0.080892	0.17660	66853	-16468	0.11913	0.051284	0.35321	39300												0.12325
-13172	-0.28658	-0.080603	0.17670	66946	-16466	-0.021670	0.047392	0.35341	39329												0.15637
-13171	-0.13934	-0.084969	0.17680	67039	-16464	0.051705	0.045845	0.35361	39360												0.15637
-13170	0.073327	-0.087013	0.17690	67130	-16462	0.35143	0.039454	0.35381	39392												0.12620
-13169	-0.37907	-0.087638	0.17700	67222	-16460	0.47719	0.031990	0.35401	39422												0.14690
-13168	-0.22638	-0.088357	0.17710	67312	-16458	0.10466	0.022758	0.35421	39453												0.14382
-13167	-0.065231	-0.089262	0.17720	67401	-16456	0.031583	0.019414	0.35441	39482
-13166	-0.37662	-0.088621	0.17730	67491	-16454	0.33105	0.023163	0.35461	39511
-13165	-0.44590	-0.087096	0.17740	67582	-16452	-0.58428	0.024150	0.35481	39538
-13164	-0.18765	-0.090620	0.17750	67672	-16450	0.11270	0.025245	0.35501	39565
-13163	-10664	-0.089284	0.17760	67762	-16448	0.093588	0.025883	0.35521	39591
-13162	-0.015425	-0.093057	0.17770	67850	-16446	0.49240	0.023007	0.35541	39619
-13161	-0.21414	-0.095746	0.17780	67938	-16444	0.16142	0.021402	0.35561	39644
-13160	0.0042274	-0.094409	0.17790	68027	-16442	0.11256	0.025579	0.35581	39668
-13159	-0.36920	-0.098338	0.17800	68115	-16440	-0.44412	0.029620	0.35601	39691
-13158	-0.053704	-0.098396	0.17810	68205	-16438	0.038584	0.029719	0.35621	39715
-13157	-0.16982	-0.10206	0.17820	68295	-16436	-0.20640	0.028676	0.35641	39742
-13156	0.61687	-0.10416	0.17830	68387	-16434	-0.16249	0.025477	0.35661	39771
-13155	0.28009	-0.10169	0.17840	68478	-16432	0.42960	0.028124	0.35681	39802
-13154	-0.66311	-0.10243	0.17850	68571	-16430	-0.081183	0.026296	0.35701	39831
-13153	-0.76106	-0.10299	0.17860	68663	-16428	-0.0028479	0.028661	0.35721	39858
-13152	-0.13841	-0.10268	0.17870	68755	-16426	0.41718	0.031121	0.35741	39885
-13151	-0.61263	-0.10571	0.17880	68847	-16424	0.17611	0.029936	0.35761	39912
-13150	0.44180	-0.10889	0.17890	68938	-16422	0.30964	0.030110	0.35781	39942
-13149	-0.72980	-0.10838	0.17900	69029	-16420	0.17756	0.031802	0.35801	39973
-13148	0.59583	-0.11015	0.17910	69122	-16418	0.26511	0.028481	0.35821	40004
-13147	-0.44988	-0.11082	0.17920	69215	-16416	-0.046045	0.023230	0.35841	40035
-13146	0.54531	-0.11437	0.17930	69307	-16414	0.29886	0.018728	0.35861	40069
-13145	0.27784	-0.11638	0.17940	69398	-16412	-0.017389	0.015147	0.35881	40105
-13144	0.45778	-0.10995	0.17950	69489	-16410	0.011508	0.013309	0.35901	40142
-13143	-0.0036475	-0.10649	0.17960	69581	-16408	0.65726	0.0059039	0.35921	40178
-13142	-0.10335	-0.10456	0.17970	69673	-16406	-0.049565	-0.0021815	0.35941	40216
-13141	10313	-0.10721	0.17980	69766	-16404	-0.30032	-0.00078635	0.35961	40256
-13140	0.52190	-0.11099	0.17990	69859	-16402	-0.052804	-0.0014993	0.35981	40296
-13139	-0.26077	-0.11037	0.18000	69951	-16400	0.037833	-0.0051047	0.36001	40336
-13138	0.62746	-0.10723	0.18010	70043	-16398	0.10897	-0.0074020	0.36021	40378
-13137	-0.56762	-0.10847	0.18020	70134	-16396	-0.11341	-0.0063079	0.36041	40419
-13136	0.091885	-0.11074	0.18030	70226	-16394	0.13288	-0.0050845	0.36061	40459
-13135	0.29835	-0.11041	0.18040	70318	-16392	0.33329	-0.0053931	0.36081	40500
-13134	-0.14373	-0.11174	0.18050	70409	-16390	0.031190	-0.0070934	0.36101	40540
-13133	-0.93692	-0.11077	0.18060	70501	-16388	0.048812	-0.0087261	0.36121	40578
-13132	-0.47948	-0.10427	0.18070	70592	-16386	0.27858	-0.0080375	0.36141	40614
-13131	-0.085916	-0.10601	0.18080	70682	-16384	0.099799	-0.0066352	0.36161	40650
-13130	-0.37583	-0.11087	0.18090	70774	-16382	-0.36266	-0.0051412	0.36181	40684
-13129	10516	-0.11357	0.18100	70865	-16380	0.10558	-0.0054248	0.36201	40719
-13128	-10578	-0.11447	0.18110	70958	-16378	0.45121	-0.0067837	0.36221	40754
-13127	-16512	-0.12174	0.18120	71050	-16376	0.25896	-0.0070028	0.36241	40790
-13126	-0.0062286	-0.12256	0.18130	71141	-16374	-0.23206	-0.011833	0.36261	40826
-13125	-0.35928	-0.12067	0.18140	71232	-16372	0.051792	-0.014413	0.36281	40861
-13124	-0.34004	-0.12080	0.18150	71323	-16370	0.50103	-0.016294	0.36301	40898
-13123	-0.57953	-0.12289	0.18160	71412	-16368	-0.60546	-0.017851	0.36321	40936
-13122	-0.076923	-0.12375	0.18170	71501	-16366	-0.19978	-0.016881	0.36341	40975
-13121	-0.53676	-0.12456	0.18180	71589	-16364	-0.22786	-0.021027	0.36361	41012
-13120	-0.98945	-0.12490	0.18190	71677	-16362	-0.060291	-0.023396	0.36381	41046
-13119	0.44145	-0.12214	0.18200	71764	-16360	-0.42632	-0.026027	0.36401	41079
-13118	0.69081	-0.11710	0.18210	71850	-16358	-0.27078	-0.028574	0.36421	41109
-13117	-0.16716	-0.11584	0.18220	71935	-16356	0.38095	-0.029238	0.36441	41137
-13116	-10105	-0.11127	0.18230	72019	-16354	0.076480	-0.027276	0.36461	41166
-13115	-0.46156	-0.11239	0.18240	72104	-16352	-0.27361	-0.024694	0.36481	41195
-13114	0.057455	-0.10944	0.18250	72188	-16350	0.19921	-0.020589	0.36501	41224
-13113	0.51122	-0.10568	0.18260	72272	-16348	-0.44137	-0.021762	0.36521	41254
-13112	0.013931	-0.10099	0.18270	72355	-16346	-0.17833	-0.028017	0.36541	41285
-13111	0.049784	-0.096318	0.18280	72438	-16344	-0.15175	-0.033134	0.36561	41316
-13110	0.64334	-0.098107	0.18290	72521	-16342	0.15193	-0.038498	0.36581	41348
-13109	-0.025969	-0.096560	0.18300	72603	-16340	0.089643	-0.034478	0.36601	41380
-13108	-0.33488	-0.099536	0.18310	72684	-16338	-0.17768	-0.031732	0.36621	41412
-13107	-0.31327	-0.10064	0.18320	72766	-16336	-0.64732	-0.028845	0.36641	41442
-13106	-0.29237	-0.10575	0.18330	72848	-16334	-0.11960	-0.028042	0.36661	41473
-13105	-0.65089	-0.10798	0.18340	72931	-16332	0.11444	-0.028993	0.36681	41506
-13104	-0.20269	-0.11005	0.18350	73013	-16330	-0.33123	-0.026508	0.36701	41537
-13103	0.32635	-0.10649	0.18360	73094	-16328	0.22174	-0.026606	0.36721	41565
-13102	-0.12017	-0.11195	0.18370	73176	-16326	0.10369	-0.026243	0.36741	41593
-13101	-0.31236	-0.11150	0.18380	73258	-16324	0.13186	-0.029949	0.36761	41622
-13100	-0.040858	-0.10938	0.18390	73340	-16322	0.17114	-0.028513	0.36781	41653
-13099	-0.33176	-0.10603	0.18400	73422	-16320	-0.10363	-0.029385	0.36801	41683
-13098	-0.42877	-0.10846	0.18410	73504	-16318	-0.40209	-0.032476	0.36821	41712
-13097	0.79104	-0.10764	0.18420	73586	-16316	-0.42989	-0.034827	0.36841	41743
-13096	0.089532	-0.11001	0.18430	73668	-16314	-0.17893	-0.039902	0.36861	41771
-13095	-0.055136	-0.10975	0.18440	73749	-16312	-0.64819	-0.041040	0.36881	41800
-13094	-0.53396	-0.11576	0.18450	73829	-16310	-0.28498	-0.044849	0.36901	41828
-13093	-0.46054	-0.11500	0.18460	73910	-16308	-0.50253	-0.050994	0.36921	41855
-13092	-0.19071	-0.11311	0.18470	73990	-16306	0.060279	-0.054896	0.36941	41882
-13091	0.11797	-0.11253	0.18480	74069	-16304	-0.028882	-0.055255	0.36961	41909
-13090	-0.55608	-0.11544	0.18490	74146	-16302	-0.14011	-0.055690	0.36981	41934
-13089	-0.56343	-0.11472	0.18500	74223	-16300	-0.11482	-0.057649	0.37001	41961
-13088	-0.083147	-0.11028	0.18510	74300	-16298	0.19666	-0.058899	0.37021	41989
-13087	0.29505	-0.11201	0.18520	74376	-16296	0.21722	-0.060158	0.37041	42018
-13086	-0.18210	-0.11484	0.18530	74452	-16294	-0.0052560	-0.064303	0.37061	42047
-13085	0.0086798	-0.11260	0.18540	74528	-16292	-0.027578	-0.069075	0.37081	42077
-13084	-0.59996	-0.11336	0.18550	74605	-16290	-0.42724	-0.070585	0.37101	42108
-13083	-0.73257	-0.11216	0.18560	74683	-16288	-0.39007	-0.068136	0.37121	42138
-13082	-0.12701	-0.10894	0.18570	74762	-16286	0.15057	-0.068221	0.37141	42166
-13081	0.00027478	-0.10837	0.18580	74840	-16284	0.34118	-0.070691	0.37161	42196
-13080	-0.69525	-0.10593	0.18590	74918	-16282	0.19722	-0.071292	0.37181	42226
-13079	0.12433	-0.11111	0.18600	74996	-16280	0.0086758	-0.070072	0.37201	42256
-13078	-0.23492	-0.10680	0.18610	75074	-16278	-0.50329	-0.075041	0.37221	42285
-13077	0.22571	-0.10316	0.18620	75152	-16276	-0.20588	-0.080969	0.37241	42316
-13076	0.021859	-0.10406	0.18630	75230	-16274	-0.41973	-0.078474	0.37261	42346
-13075	-0.87316	-0.10315	0.18640	75310	-16272	-0.14797	-0.077242	0.37281	42379
-13074	-0.56129	-0.10740	0.18650	75391	-16270	-0.11966	-0.082416	0.37301	42411
-13073	-0.63023	-0.10382	0.18660	75472	-16268	0.32916	-0.083342	0.37321	42443
-13072	-0.54294	-0.10189	0.18670	75554	-16266	-0.062762	-0.081548	0.37341	42473
-13071	0.33916	-0.098255	0.18680	75637	-16264	-0.45334	-0.077358	0.37361	42502
-13070	0.25208	-0.094297	0.18690	75721	-16262	0.14897	-0.073002	0.37381	42532
-13069	-0.25109	-0.094472	0.18700	75807	-16260	0.050086	-0.068955	0.37401	42565
-13068	0.65402	-0.093466	0.18710	75895	-16258	-0.045948	-0.060711	0.37421	42599
-13067	0.22025	-0.093340	0.18720	75985	-16256	0.27663	-0.058622	0.37441	42635
-13066	0.77460	-0.096890	0.18730	76074	-16254	0.18981	-0.060013	0.37461	42672
-13065	-0.35719	-0.095140	0.18740	76164	-16252	0.11012	-0.062286	0.37481	42713
-13064	-0.55861	-0.089529	0.18750	76254	-16250	0.10391	-0.064648	0.37501	42755
-13063	-0.20310	-0.088765	0.18760	76344	-16248	0.0036016	-0.061893	0.37521	42800
-13062	0.33943	-0.085046	0.18770	76435	-16246	0.082537	-0.057067	0.37541	42844
-13061	0.12706	-0.082409	0.18780	76526	-16244	-0.66631	-0.054002	0.37561	42890
-13060	-0.16645	-0.081974	0.18790	76618	-16242	-0.43564	-0.052162	0.37581	42938
-13059	0.44515	-0.079811	0.18800	76711	-16240	0.32978	-0.052962	0.37601	42987
-13058	-0.71398	-0.080071	0.18810	76803	-16238	0.10349	-0.050730	0.37621	43038
-13057	-15326	-0.079512	0.18820	76895	-16236	-0.19714	-0.055184	0.37641	43089
-13056	-0.22138	-0.079053	0.18830	76986	-16234	0.10235	-0.056526	0.37661	43139
-13055	0.78328	-0.077823	0.18840	77077	-16232	-0.039313	-0.058016	0.37681	43185
-13054	-0.28656	-0.073021	0.18850	77167	-16230	0.38327	-0.056241	0.37701	43233
-13053	-0.61208	-0.071929	0.18860	77258	-16228	-0.25523	-0.059914	0.37721	43282
-13052	-0.65878	-0.073537	0.18870	77350	-16226	-0.036632	-0.061086	0.37741	43333
-13051	-0.052232	-0.067036	0.18880	77442	-16224	0.17827	-0.063743	0.37761	43383
-13050	-0.40726	-0.064054	0.18890	77534	-16222	-0.27861	-0.065892	0.37781	43432
-13049	-0.32720	-0.065715	0.18900	77627	-16220	-0.24098	-0.068481	0.37801	43479
-13048	0.30313	-0.065298	0.18910	77719	-16218	-0.079287	-0.066719	0.37821	43525
-13047	-0.23837	-0.065905	0.18920	77810	-16216	-0.41081	-0.062012	0.37841	43571
-13046	0.57886	-0.060073	0.18930	77902	-16214	-0.058209	-0.060764	0.37861	43616
-13045	0.38955	-0.065860	0.18940	77994	-16212	-0.60776	-0.058119	0.37881	43662
-13044	0.090792	-0.068699	0.18950	78087	-16210	-0.21152	-0.055446	0.37901	43707
-13043	0.10924	-0.072011	0.18960	78179	-16208	-0.43262	-0.046577	0.37921	43753
-13042	0.54079	-0.075086	0.18970	78270	-16206	0.040882	-0.041822	0.37941	43799
-13041	-0.15344	-0.072665	0.18980	78359	-16204	-0.30691	-0.041848	0.37961	43847
-13040	0.17448	-0.075194	0.18990	78448	-16202	-0.21183	-0.044172	0.37981	43894
-13039	14747	-0.069159	0.19000	78537	-16200	0.24527	-0.043362	0.38001	43943
-13038	-0.50272	-0.072408	0.19010	78626	-16198	-0.24166	-0.044251	0.38021	43993
-13037	0.86379	-0.068074	0.19020	78717	-16196	-0.54743	-0.045555	0.38041	44045
-13036	-0.64458	-0.062469	0.19030	78808	-16194	-0.42412	-0.050496	0.38061	44099
-13035	0.11430	-0.063658	0.19040	78900	-16192	-0.36917	-0.047551	0.38081	44153
-13034	-0.019677	-0.062185	0.19050	78992	-16190	0.20109	-0.044338	0.38101	44207
-13033	0.072160	-0.063645	0.19060	79086	-16188	0.28766	-0.043194	0.38121	44264
-13032	0.31843	-0.065233	0.19070	79181	-16186	-0.028239	-0.039950	0.38141	44321
-13031	-0.038852	-0.059924	0.19080	79276	-16184	-0.033703	-0.043063	0.38161	44378
-13030	0.32289	-0.057924	0.19090	79369	-16182	-0.086238	-0.042770	0.38181	44436
-13029	-0.49626	-0.054468	0.19100	79461	-16180	0.28232	-0.036282	0.38201	44494
-13028	-0.070189	-0.055377	0.19110	79552	-16178	-0.24841	-0.030362	0.38221	44551
-13027	-0.69052	-0.052629	0.19120	79643	-16176	-0.21051	-0.027893	0.38241	44607
-13026	0.24151	-0.051081	0.19130	79736	-16174	0.11433	-0.025821	0.38261	44663
-13025	-0.34053	-0.049183	0.19140	79830	-16172	0.15441	-0.024551	0.38281	44719
-13024	-0.98622	-0.044707	0.19150	79922	-16170	-0.43648	-0.025464	0.38301	44773
-13023	0.42420	-0.043677	0.19160	80013	-16168	-0.023022	-0.028096	0.38321	44827
-13022	-0.33498	-0.039160	0.19170	80104	-16166	-0.019945	-0.030126	0.38341	44883
-13021	-0.23886	-0.040958	0.19180	80194	-16164	0.065569	-0.027310	0.38361	44937
-13020	-0.16329	-0.044426	0.19190	80283	-16162	0.21100	-0.028629	0.38381	44994
-13019	-0.010150	-0.045278	0.19200	80371	-16160	-0.050098	-0.031475	0.38401	45051
-13018	0.062830	-0.051170	0.19210	80459	-16158	0.46110	-0.026166	0.38421	45109
-13017	-0.50766	-0.050981	0.19220	80546	-16156	-0.31513	-0.025842	0.38441	45166
-13016	-0.60517	-0.053035	0.19230	80631	-16154	0.16221	-0.031063	0.38461	45220
-13015	-0.46881	-0.051431	0.19240	80717	-16152	-0.0026099	-0.031510	0.38481	45274
-13014	-0.16050	-0.053398	0.19250	80803	-16150	0.16418	-0.032340	0.38501	45328
-13013	0.21112	-0.050807	0.19260	80889	-16148	0.39730	-0.034503	0.38521	45381
-13012	0.55027	-0.052237	0.19270	80975	-16146	0.094343	-0.037553	0.38541	45432
-13011	0.21945	-0.057195	0.19280	81061	-16144	0.22580	-0.040306	0.38561	45483
-13010	-0.22965	-0.053573	0.19290	81146	-16142	0.29987	-0.037887	0.38581	45533
-13009	0.58160	-0.052525	0.19300	81232	-16140	0.28508	-0.040074	0.38601	45584
-13008	-0.69487	-0.055258	0.19310	81318	-16138	-0.040190	-0.042341	0.38621	45635
-13007	-0.12702	-0.057181	0.19320	81404	-16136	-0.67703	-0.040821	0.38641	45687
-13006	0.93345	-0.053673	0.19330	81490	-16134	-0.30153	-0.039846	0.38661	45739
-13005	-0.029901	-0.054239	0.19340	81576	-16132	0.097912	-0.037113	0.38681	45792
-13004	0.060183	-0.057019	0.19350	81661	-16130	-0.29983	-0.038944	0.38701	45846
-13003	0.42018	-0.058789	0.19360	81746	-16128	-0.18426	-0.034431	0.38721	45904
-13002	-10454	-0.054886	0.19370	81832	-16126	-0.037029	-0.033407	0.38741	45964
-13001	0.31989	-0.051914	0.19380	81919	-16124	0.040189	-0.029663	0.38761	46022
-13000	-0.024032	-0.050204	0.19390	82005	-16122	-0.13996	-0.029188	0.38781	46079
-12999	0.56761	-0.050746	0.19400	82090	-16120	-0.080572	-0.031698	0.38801	46136
-12998	-0.24381	-0.048219	0.19410	82176	-16118	0.13949	-0.034437	0.38821	46193
-12997	-0.19599	-0.046326	0.19420	82261	-16116	-0.021584	-0.034061	0.38841	46250
-12996	0.030220	-0.046914	0.19430	82344	-16114	-0.18820	-0.030490	0.38861	46308
-12995	0.37380	-0.048095	0.19440	82428	-16112	-0.053132	-0.031674	0.38881	46365
-12994	0.47526	-0.043919	0.19450	82511	-16110	0.24878	-0.028423	0.38901	46422
-12993	-0.74394	-0.047200	0.19460	82594	-16108	-0.0088765	-0.023200	0.38921	46482
-12992	0.0048121	-0.050422	0.19470	82677	-16106	0.072794	-0.020562	0.38941	46542
-12991	0.067789	-0.054439	0.19480	82761	-16104	0.071742	-0.021267	0.38961	46603
-12990	0.25015	-0.053771	0.19490	82844	-16102	0.23687	-0.023532	0.38981	46664
-12989	0.047147	-0.050117	0.19500	82927	-16100	-0.18025	-0.025717	0.39001	46724
-12988	0.014235	-0.057586	0.19510	83009	-16098	0.016915	-0.026394	0.39021	46782
-12987	0.33871	-0.056527	0.19520	83092	-16096	-0.45183	-0.028121	0.39041	46840
-12986	0.74079	-0.055684	0.19530	83176	-16094	-0.043042	-0.024219	0.39061	46896
-12985	-0.49969	-0.056972	0.19540	83260	-16092	0.25628	-0.022396	0.39081	46950
-12984	-0.22824	-0.055263	0.19550	83342	-16090	0.18018	-0.023577	0.39101	47005
-12983	0.27872	-0.056772	0.19560	83423	-16088	0.31169	-0.025167	0.39121	47059
-12982	0.21797	-0.060609	0.19570	83503	-16086	0.0024453	-0.030196	0.39141	47114
-12981	-0.38150	-0.062574	0.19580	83584	-16084	0.20221	-0.032119	0.39161	47169
-12980	-0.43371	-0.068470	0.19590	83666	-16082	0.47841	-0.032660	0.39181	47223
-12979	0.46676	-0.064949	0.19600	83747	-16080	0.89192	-0.032736	0.39201	47276
-12978	0.33090	-0.062258	0.19610	83829	-16078	0.13348	-0.029986	0.39221	47329
-12977	0.017556	-0.060991	0.19620	83911	-16076	-0.11113	-0.028272	0.39241	47380
-12976	-0.23650	-0.056647	0.19630	83992	-16074	0.19648	-0.029851	0.39261	47431
-12975	0.26563	-0.054636	0.19640	84073	-16072	-0.053214	-0.031393	0.39281	47480
-12974	-0.037075	-0.047234	0.19650	84154	-16070	-0.41302	-0.029616	0.39301	47529
-12973	-0.40642	-0.048638	0.19660	84233	-16068	-0.18728	-0.030276	0.39321	47579
-12972	-0.88234	-0.046640	0.19670	84312	-16066	0.098274	-0.028581	0.39341	47630
-12971	-0.24987	-0.041448	0.19680	84390	-16064	0.15854	-0.033954	0.39361	47681
-12970	-0.42494	-0.041158	0.19690	84468	-16062	-0.36770	-0.035658	0.39381	47730
-12969	-0.70264	-0.042833	0.19700	84543	-16060	0.37147	-0.040008	0.39401	47779
-12968	0.20773	-0.043766	0.19710	84618	-16058	0.13425	-0.045140	0.39421	47827
-12967	-0.35788	-0.042252	0.19720	84691	-16056	-0.036905	-0.046572	0.39441	47874
-12966	-0.79975	-0.040814	0.19730	84764	-16054	-0.094003	-0.048174	0.39461	47920
-12965	-0.13663	-0.042464	0.19740	84838	-16052	0.51998	-0.045442	0.39481	47962
-12964	-0.077738	-0.046194	0.19750	84912	-16050	-0.25990	-0.040326	0.39501	48001
-12963	-0.38179	-0.051245	0.19760	84986	-16048	-0.33865	-0.039840	0.39521	48035
-12962	-0.37786	-0.050213	0.19770	85061	-16046	-0.38829	-0.039936	0.39541	48071
-12961	-0.11780	-0.050582	0.19780	85136	-16044	-0.14833	-0.041651	0.39561	48103
-12960	0.35504	-0.051479	0.19790	85209	-16042	0.15428	-0.045882	0.39581	48135
-12959	-0.28440	-0.052936	0.19800	85282	-16040	-0.073114	-0.048458	0.39601	48166
-12958	-13332	-0.057297	0.19810	85355	-16038	0.12338	-0.052784	0.39621	48195
-12957	0.56329	-0.058544	0.19820	85428	-16036	0.19548	-0.048878	0.39641	48223
-12956	0.67435	-0.060976	0.19830	85502	-16034	-0.047745	-0.043653	0.39661	48251
-12955	0.72692	-0.064853	0.19840	85575	-16032	0.38156	-0.041015	0.39681	48280
-12954	-0.82752	-0.070977	0.19850	85646	-16030	-0.11013	-0.038228	0.39701	48309
-12953	-0.10628	-0.071941	0.19860	85717	-16028	0.30902	-0.035611	0.39721	48336
-12952	0.56997	-0.069313	0.19870	85786	-16026	0.17816	-0.036444	0.39741	48362
-12951	0.040736	-0.075452	0.19880	85857	-16024	-0.015192	-0.034711	0.39761	48390
-12950	0.25926	-0.079705	0.19890	85927	-16022	-0.15621	-0.031267	0.39781	48417
-12949	0.18288	-0.076065	0.19900	85999	-16020	-0.18961	-0.026796	0.39801	48447
-12948	0.096699	-0.077306	0.19910	86069	-16018	-0.28835	-0.022587	0.39821	48476
-12947	-0.36068	-0.073882	0.19920	86140	-16016	-0.078416	-0.018179	0.39841	48504
-12946	-0.57283	-0.074951	0.19930	86211	-16014	-0.16126	-0.011819	0.39861	48530
-12945	0.20785	-0.070660	0.19940	86281	-16012	-0.099330	-0.0086632	0.39881	48554
-12944	-0.24340	-0.075889	0.19950	86352	-16010	0.36222	-0.0080746	0.39901	48578
-12943	0.19804	-0.075101	0.19960	86425	-16008	0.022722	-0.010483	0.39921	48601
-12942	0.42199	-0.072949	0.19970	86498	-16006	0.0091111	-0.0086063	0.39941	48624
-12941	0.14678	-0.072881	0.19980	86571	-16004	-0.059636	-0.0081969	0.39961	48648
[truncated: 86,601 more rows]

## Sheet: Figure 4
Gup	dup	Fup	Lambda	pGup	s_pGup	pFup	s_pFup	pdup	s_pdup	xEnergy	EnergyNorm1	EnergyNorm2	EnergyNorm3
132.00	34100	0.40000	0.49583	8200.0	3791.5	10649	41415	49796	18487	0.0000	-0.0054756	-0.0088592	-0.010078
76500	0.52000	0.87900	0.30923	4231.0	3473.0	66490	38000	46872	21700	0.0050286	-0.0052136	-0.0083821	-0.0098880
636.90	51000	0.89000	0.38923	1005.4	1338.9	20972	20890	28975	21917	0.010057	-0.0048084	-0.0076507	-0.0095292
587.90	70000	0.43000	0.32668	954.37	1689.4	19058	35987	42062	15874	0.015086	-0.0043054	-0.0067560	-0.0090495
671.70	74100	0.59000	0.49264	4254.0	2706.0	43800	36938	97349	63500	0.020114	-0.0037199	-0.0057289	-0.0084663
138.10	39000	0.55300	0.42308							0.025143	-0.0030604	-0.0045865	-0.0077900
6864.0	75900	78800	0.50000							0.030172	-0.0023327	-0.0033405	-0.0070276
5147.0	53000	88800	0.17424							0.035200	-0.0015407	-0.0019992	-0.0061842
1039.0	18700	34700	0.21350							0.040229	-0.00068761	-0.00056919	-0.0052638
5064.0	39000	59500	0.28538							0.045258	0.00022418	0.00094445	-0.0042696
2984.0	43800	52100	0.30154							0.050286	0.0011927	0.0025374	-0.0032044
4754.0	27700	10100	0.41282							0.055315	0.0022163	0.0042061	-0.0020704
10460	72000	88300	0.26154							0.060343	0.0032935	0.0059473	-0.00086956
6512.0	40500	10200	0.19765							0.065372	0.0044233	0.0077585	0.00039637
556.00	48700	0.83900	0.48788							0.070401	0.0056045	0.0096372	0.0017259
3504.0	39000	85700	0.25369							0.075429	0.0068364	0.011581	0.0031176
1800.0	68000	31400	0.22154							0.080458	0.0081180	0.013589	0.0045704
8011.0	84000	52200	0.14000							0.085486	0.0094487	0.015658	0.0060831
39380	42282	0.82700	0.51769							0.090515	0.010828	0.017788	0.0076546
507.50	38500	13400	0.23159							0.095544	0.012255	0.019976	0.0092842
324.00	15900	14100	0.33745							0.10057	0.013730	0.022222	0.010971
286.00	41500	0.47000	0.46048							0.10560	0.015251	0.024524	0.012714
1460.0	16880	0.52000	0.53846							0.11063	0.016820	0.026881	0.014513
4549.0	41800	13700	0.16000							0.11566	0.018434	0.029293	0.016366
10120	77500	13800	0.22385							0.12069	0.020094	0.031757	0.018274
10310	30760	89000	0.13846							0.12572	0.021800	0.034273	0.020236
3723.0	41870	10600	0.26923							0.13074	0.023551	0.036841	0.022251
4861.0	38450	72200	0.27585							0.13577	0.025348	0.039459	0.024318
14670	49100	17000	0.18362							0.14080	0.027189	0.042127	0.026437
402.90	12580	24300	0.23077							0.14583	0.029075	0.044844	0.028609
4438.0	47350	47400	0.51923							0.15086	0.031005	0.047610	0.030831
5066.0	52000	73000	0.20000							0.15589	0.032979	0.050422	0.033104
										0.16092	0.034998	0.053282	0.035427
										0.16594	0.037061	0.056188	0.037801
										0.17097	0.039167	0.059141	0.040224
										0.17600	0.041317	0.062138	0.042696
										0.18103	0.043511	0.065180	0.045217
										0.18606	0.045748	0.068266	0.047787
										0.19109	0.048029	0.071396	0.050405
										0.19612	0.050353	0.074570	0.053071
										0.20114	0.052721	0.077786	0.055785
										0.20617	0.055131	0.081045	0.058546
										0.21120	0.057585	0.084346	0.061354
										0.21623	0.060082	0.087688	0.064210
										0.22126	0.062622	0.091072	0.067111
										0.22629	0.065205	0.094496	0.070060
										0.23132	0.067830	0.097961	0.073054
										0.23634	0.070499	0.10147	0.076094
										0.24137	0.073211	0.10501	0.079180
										0.24640	0.075966	0.10860	0.082312
										0.25143	0.078763	0.11222	0.085489
										0.25646	0.081604	0.11588	0.088710
										0.26149	0.084487	0.11958	0.091977
										0.26652	0.087414	0.12332	0.095289
										0.27154	0.090383	0.12710	0.098645
										0.27657	0.093395	0.13092	0.10205
										0.28160	0.096450	0.13477	0.10549
										0.28663	0.099548	0.13866	0.10898
										0.29166	0.10269	0.14258	0.11251
										0.29669	0.10587	0.14655	0.11609
										0.30172	0.10910	0.15055	0.11971
										0.30675	0.11237	0.15458	0.12337
										0.31177	0.11568	0.15866	0.12708
										0.31680	0.11904	0.16276	0.13083
										0.32183	0.12244	0.16691	0.13462
										0.32686	0.12588	0.17109	0.13845
										0.33189	0.12936	0.17530	0.14233
										0.33692	0.13289	0.17955	0.14625
										0.34195	0.13646	0.18383	0.15022
										0.34697	0.14008	0.18815	0.15422
										0.35200	0.14374	0.19250	0.15827
										0.35703	0.14744	0.19689	0.16236
										0.36206	0.15118	0.20131	0.16649
										0.36709	0.15497	0.20577	0.17066
										0.37212	0.15880	0.21025	0.17488
										0.37715	0.16268	0.21477	0.17913
										0.38217	0.16659	0.21933	0.18343
										0.38720	0.17056	0.22392	0.18777
										0.39223	0.17456	0.22854	0.19215
										0.39726	0.17861	0.23319	0.19657
										0.40229	0.18271	0.23788	0.20104
										0.40732	0.18684	0.24260	0.20554
										0.41235	0.19102	0.24735	0.21009
										0.41737	0.19525	0.25213	0.21467
										0.42240	0.19952	0.25695	0.21930
										0.42743	0.20383	0.26179	0.22397
										0.43246	0.20819	0.26667	0.22867
										0.43749	0.21259	0.27158	0.23342
										0.44252	0.21704	0.27652	0.23821
										0.44755	0.22153	0.28150	0.24304
										0.45257	0.22606	0.28650	0.24791
										0.45760	0.23064	0.29154	0.25282
										0.46263	0.23526	0.29660	0.25776
										0.46766	0.23993	0.30170	0.26275
										0.47269	0.24464	0.30683	0.26778
										0.47772	0.24940	0.31199	0.27285
										0.48275	0.25420	0.31718	0.27796
										0.48778	0.25905	0.32239	0.28311
										0.49280	0.26394	0.32764	0.28829
										0.49783	0.26888	0.33292	0.29352
										0.50286	0.27386	0.33823	0.29879
										0.50789	0.27888	0.34357	0.30409
										0.51292	0.28396	0.34894	0.30944
										0.51795	0.28907	0.35434	0.31482
										0.52298	0.29424	0.35977	0.32024
										0.52800	0.29944	0.36523	0.32570
										0.53303	0.30470	0.37071	0.33121
										0.53806	0.31000	0.37623	0.33675
										0.54309	0.31534	0.38177	0.34232
										0.54812	0.32073	0.38735	0.34794
										0.55315	0.32617	0.39295	0.35360
										0.55818	0.33165	0.39859	0.35929
										0.56320	0.33718	0.40425	0.36503
										0.56823	0.34275	0.40994	0.37080
										0.57326	0.34837	0.41565	0.37661
										0.57829	0.35404	0.42140	0.38246
										0.58332	0.35975	0.42718	0.38835
										0.58835	0.36551	0.43298	0.39427
										0.59338	0.37132	0.43881	0.40024
										0.59840	0.37717	0.44467	0.40624
										0.60343	0.38307	0.45056	0.41228
										0.60846	0.38901	0.45647	0.41836
										0.61349	0.39500	0.46242	0.42447
										0.61852	0.40104	0.46839	0.43063
										0.62355	0.40713	0.47439	0.43682
										0.62858	0.41326	0.48041	0.44305
										0.63361	0.41944	0.48647	0.44932
										0.63863	0.42567	0.49255	0.45563
										0.64366	0.43194	0.49866	0.46197
										0.64869	0.43826	0.50479	0.46835
										0.65372	0.44463	0.51095	0.47477
										0.65875	0.45105	0.51715	0.48123
										0.66378	0.45751	0.52336	0.48772
										0.66881	0.46402	0.52961	0.49425
										0.67383	0.47058	0.53588	0.50082
										0.67886	0.47719	0.54218	0.50743
										0.68389	0.48384	0.54850	0.51407
										0.68892	0.49054	0.55485	0.52076
										0.69395	0.49730	0.56123	0.52747
										0.69898	0.50409	0.56763	0.53423
										0.70401	0.51094	0.57407	0.54102
										0.70903	0.51784	0.58052	0.54785
										0.71406	0.52478	0.58701	0.55472
										0.71909	0.53177	0.59352	0.56163
										0.72412	0.53881	0.60005	0.56857
										0.72915	0.54590	0.60662	0.57555
										0.73418	0.55304	0.61320	0.58256
										0.73921	0.56023	0.61982	0.58961
										0.74423	0.56747	0.62646	0.59670
										0.74926	0.57475	0.63312	0.60383
										0.75429	0.58209	0.63982	0.61099
										0.75932	0.58947	0.64653	0.61819
										0.76435	0.59690	0.65328	0.62543
										0.76938	0.60438	0.66005	0.63270
										0.77441	0.61191	0.66684	0.64001
										0.77943	0.61950	0.67366	0.64736
										0.78446	0.62713	0.68051	0.65474
										0.78949	0.63481	0.68738	0.66216
										0.79452	0.64254	0.69427	0.66961
										0.79955	0.65032	0.70120	0.67711
										0.80458	0.65815	0.70814	0.68463
										0.80961	0.66603	0.71512	0.69220
										0.81463	0.67396	0.72211	0.69980
										0.81966	0.68194	0.72913	0.70744
										0.82469	0.68997	0.73618	0.71511
										0.82972	0.69805	0.74325	0.72282
										0.83475	0.70618	0.75035	0.73057
										0.83978	0.71436	0.75747	0.73835
										0.84481	0.72260	0.76462	0.74617
										0.84984	0.73088	0.77179	0.75402
										0.85486	0.73922	0.77899	0.76192
										0.85989	0.74760	0.78621	0.76984
										0.86492	0.75604	0.79345	0.77781
										0.86995	0.76453	0.80072	0.78580
										0.87498	0.77307	0.80802	0.79384
										0.88001	0.78166	0.81533	0.80191
										0.88504	0.79030	0.82268	0.81002
										0.89006	0.79899	0.83004	0.81816
										0.89509	0.80774	0.83744	0.82634
										0.90012	0.81653	0.84485	0.83455
										0.90515	0.82538	0.85229	0.84280
										0.91018	0.83428	0.85975	0.85109
										0.91521	0.84323	0.86724	0.85941
										0.92024	0.85224	0.87475	0.86777
										0.92526	0.86130	0.88229	0.87616
										0.93029	0.87040	0.88985	0.88459
										0.93532	0.87957	0.89743	0.89305
										0.94035	0.88878	0.90504	0.90155
										0.94538	0.89804	0.91267	0.91009
										0.95041	0.90736	0.92033	0.91866
										0.95544	0.91673	0.92801	0.92726
										0.96046	0.92616	0.93571	0.93590
										0.96549	0.93563	0.94344	0.94458
										0.97052	0.94516	0.95119	0.95329
										0.97555	0.95475	0.95896	0.96204
										0.98058	0.96438	0.96676	0.97083
										0.98561	0.97335	0.97458	0.97964
										0.99064	0.98237	0.98242	0.98850
										0.99567	0.99144	0.99029	0.99739
										10007	10006	0.99818	10063

## Sheet: Figure 5
Gup DOPC	Kappa up DOPC	Gamma up DOPC	Gup Gb3LecA	Kappa up Gb3LecA	Gamma up Gb3LecA	Gup BioStrep	Kappa up BioStrep	Gamma up BioStrep
6864.0	78800	67400	354.00	27500	17900	788.00	10500	27700
4438.0	64300	53600	128.10	0.50000	0.48000	1480.0	22000	20270
1460.0	23900	39900	44100	0.60000	0.40000	566.00	57300	80600
671.70	13500	36900	154.90	12100	16000	902.00	10890	12300
556.00	16500	31500	121.50	10000	10800	866.70	15300	52600
587.90	14500	37900	84000	0.92000	0.52000
			176.60	10600	0.82000
			598.50	24900	19300
			433.10	18700	20900
			1222.0	59000	48000
			659.00	29000	12400
			89680	0.24000	0.66000
			247.40	0.70000	29600
